# Supplementary material for: NAD+ Modulates the Proliferation and Differentiation of Adult Neural Stem/Progenitor Cells via Akt Signaling Pathway
Source: Cells. 2022 Apr 9;11(8):1283. doi: 10.3390/cells11081283 (PMC9029130; doi:10.3390/cells11081283)
Supplement: Supplementary file 1 [file cells-11-01283-s001.zip]

Archive with 4 entries (4 files):
- supplemental Figure S1.tiff
- supplemental Figure S2.tiff
- Supplemental table S1_DEG under proliferation and differentiation conditions.xlsx
- Supplementary Table S2ú║The list of used primers for qRT-PCR assay.xlsx
