# Supplementary material for: NAD+ Modulates the Proliferation and Differentiation of Adult Neural Stem/Progenitor Cells via Akt Signaling Pathway
Source: Cells. 2022 Apr 9;11(8):1283. doi: 10.3390/cells11081283 (PMC9029130; doi:10.3390/cells11081283)
Supplement: Supplementary file 1 [file cells-11-01283-s001.zip › Supplemental table S1_DEG under proliferation and differentiation conditions.xlsx]

## Sheet: DEG_proliferation
gene_name	p_NAD_1_FPKM	p_NAD_2_FPKM	p_NAD_3_FPKM	p_ctrl_1_FPKM	p_ctrl_2_FPKM	p_ctrl_3_FPKM	log2(fc)	Pvalue
mt-Atp6	740.131	724.352	843.471	5424.35	3958.88	3243.47	-2.45179	7.22423e-31
Gm2007	1.02357	1.75668	1.02523	0.0001	0.0001	0.0001	13.6308	4.74098e-26
Rcan3	2.08997	1.78816	1.80427	6.36638	7.87692	8.58376	-2.00617	1.63625e-22
Fyb	0.00401048	0.0134943	0.00359514	0.343487	0.202431	0.180628	-5.10575	7.06569e-15
Pygm	12.7717	11.342	11.6146	26.0917	24.7132	25.6162	-1.0969	2.05112e-12
Prelp	2.42509	2.88542	2.86567	0.66748	0.560999	0.427491	2.30375	8.95063e-12
Pcdhgb4	148.844	161.492	8.89605	2.915	4.45336	4.07273	4.80231	1.64642e-11
Gap43	23.1179	24.5357	24.2945	48.3703	45.4132	52.0377	-1.01917	1.99681e-11
Pde1b	2.74956	2.94908	2.8907	9.99234	6.45867	6.55722	-1.42153	3.60884e-11
Rab11b	5.81021	8.08595	8.17657	23.4631	14.5294	16.783	-1.31127	8.91314e-11
Cplx2	51.9211	57.2455	53.9564	21.3085	26.6304	27.2067	1.1182	2.31097e-10
Cadm2	6.87963	7.16359	5.50989	11.9445	14.0152	13.8524	-1.02581	2.43838e-10
Nwd1	38.7017	35.3135	35.0771	11.5909	18.1311	16.4767	1.23963	2.46291e-10
Kcnmb4	10.193	11.4787	14.1915	22.0181	25.1907	26.2799	-1.03502	2.489e-10
Kcnip1	1.07432	0.968463	1.06005	3.54439	2.81305	2.69133	-1.54413	2.55777e-10
St6gal2	2.09024	2.25024	1.91647	4.11817	4.80478	5.26203	-1.18083	4.72297e-10
Chrna4	2.5764	2.33842	2.8643	5.34836	6.33651	6.36553	-1.21435	5.17658e-10
Ccnd3	6.37731	5.78237	7.05703	2.29563	3.30698	2.40223	1.26342	6.77962e-10
Slc44a5	1.02428	0.834939	0.688329	2.73626	2.38455	2.44927	-1.5712	7.43553e-10
Arhgef3	0.530661	0.845561	0.669431	1.8568	2.87193	2.54018	-1.82918	1.50905e-09
Tmem254a	0.0001	0.0001	0.0001	0.0001	3.66418	1.20779	-13.9873	3.12473e-09
Mfsd2a	5.72661	4.75596	4.63674	11.9514	12.0066	11.0962	-1.2132	3.97245e-09
Bmp3	0.203415	0.135112	0.165664	1.01003	0.712837	0.584712	-2.19433	4.51563e-09
Arpp21	0.133557	0.0982831	0.089561	0.613117	0.37796	0.371463	-2.08385	4.62508e-09
Sntb2	4.1838	3.92458	3.70823	1.42067	1.9102	1.79812	1.20407	5.66925e-09
Cacng5	3.76754	4.10205	3.99755	1.06393	1.50429	1.3409	1.60205	7.12279e-09
Arrdc4	19.42	13.488	13.1467	7.07222	6.26821	5.52048	1.28795	9.58624e-09
B230323A14Rik	1.09966	1.13411	1.11369	2.70635	4.64347	3.44457	-1.68914	1.0826e-08
Frmpd1	6.17244	4.38954	4.85283	10.8601	10.5456	9.93672	-1.0238	1.40238e-08
Opcml	0.250343	0.573501	0.13782	1.41293	1.45687	1.63353	-2.22739	1.64819e-08
Plxnd1	12.4499	13.1684	12.3733	4.92019	6.76243	6.92514	1.02978	2.2749e-08
Srxn1	13.3448	16.3864	15.8317	6.98056	6.99989	7.43141	1.08945	2.86944e-08
C2	0.615209	1.03685	1.24487	3.42657	2.95358	2.93515	-1.68508	3.87503e-08
Col9a2	0.285121	0.32921	0.210298	1.2781	1.20902	0.998772	-2.07971	4.77953e-08
Ptprn	28.9094	14.736	15.0677	8.22388	6.26724	6.60958	1.47639	5.98998e-08
Gm49369	1.91622	0.0001	4.28359	0.0001	0.0001	0.0001	14.335	7.74626e-08
Tmem100	6.13156	6.17854	7.5946	13.1091	14.153	14.9422	-1.08428	9.06347e-08
Sned1	6.96441	7.19739	6.63197	2.84317	4.05413	3.41342	1.01201	9.65066e-08
Hmcn2	0.105202	0.0615191	0.0971082	0.0138967	0.0001	0.00412541	3.86378	9.89535e-08
Gm6937	0.0001	0.0001	0.0001	4.41246	2.66426	0.0001	-14.5259	1.06935e-07
Ighm	0.0001	0.0001	0.0001	0.803317	0.0001	1.03199	-12.5788	1.17956e-07
Gm12108	0.607084	0.486921	0.52306	1.96239	1.72039	1.85711	-1.77648	1.22614e-07
Gm20441	0.0001	0.0001	0.0001	1.77848	2.007	0.0001	-13.6233	1.3706e-07
Fam210b	2.14678	1.62094	1.75832	5.46941	4.1769	4.16721	-1.32176	2.18073e-07
Klrb1a	0.739161	0.833769	1.53763	0.0001	0.106737	0.143713	3.63401	2.25957e-07
Rlf	4.44282	4.40617	4.48466	0.232299	1.1752	1.36888	2.2638	2.76433e-07
Gdf15	7.7455	5.11581	4.84733	2.15409	1.50467	1.08423	1.90058	3.19285e-07
Plaur	0.340952	0.584097	0.462418	0.0650515	0.100614	0.0649238	2.58906	3.27106e-07
Gstt1	18.7523	12.9743	12.5894	48.4089	30.2448	26.6975	-1.24931	3.43095e-07
Ppl	0.266002	0.155075	0.10033	0.0246975	0.0119325	0.0001	3.82737	3.49897e-07
Tox	0.222023	0.205352	0.24996	0.80694	0.634266	0.703693	-1.66297	3.68767e-07
Grid2	0.359034	0.324844	0.365757	0.724852	0.80777	0.853399	-1.18472	3.89368e-07
Mir124-2hg	1.08613	0.58799	0.694527	0.23945	0.116463	0.12166	2.31027	4.66667e-07
Pdlim4	12.7688	11.4165	12.5565	6.39284	4.97248	5.29029	1.14141	5.17427e-07
Trh	0.722792	1.24137	0.463617	0.123006	0.0001	0.065233	3.68823	5.70264e-07
Rlbp1	2.55593	1.60704	2.27117	6.10205	4.8526	5.15681	-1.32427	6.47776e-07
Dnah2	0.0635834	0.0333701	0.0680988	0.172746	0.265676	0.238178	-2.03538	7.69819e-07
Pde1a	0.01509	0.00699751	0.0338204	0.156647	0.169146	0.0801718	-2.86023	7.99197e-07
Cftr	0.0494218	0.0305204	0.0262088	0.151433	0.163598	0.194094	-2.2619	8.05646e-07
Ecm1	9.93585	8.39271	7.87975	3.76053	3.97173	3.73628	1.19234	8.23529e-07
Gm14113	1.02049	1.06724	1.27945	3.66089	3.73355	3.81117	-1.73461	9.90291e-07
Klrb1c	1.26852	1.86512	1.91333	0.120085	0.532266	0.317272	2.37992	1.02607e-06
Tgm5	0.373986	0.472531	0.369651	0.0269797	0.0817095	0.0964011	2.56801	1.25718e-06
Adamtsl4	0.902396	0.586373	0.692038	0.130143	0.175307	0.222748	2.04571	1.66262e-06
Il6ra	0.49258	0.479605	0.389579	0.115517	0.0955458	0.154207	1.89844	2.3373e-06
Has2	0.584197	0.508303	0.502508	1.27352	2.17711	1.2989	-1.57422	2.57106e-06
Cd68	6.88737	3.07223	2.83435	1.01182	1.16116	0.76787	2.12116	2.61528e-06
Adcy8	2.31239	1.29302	1.58871	4.98888	3.50833	3.31548	-1.18539	2.65948e-06
Mid1	2.29438	2.02062	2.06694	0.762901	0.819692	1.02384	1.29192	4.17168e-06
Col18a1	2.06578	1.62044	1.14689	0.476347	0.603137	0.620063	1.5078	4.69284e-06
Arpc5	29.2502	66.3832	65.7215	22.168	22.8452	24.8982	1.20664	5.05028e-06
Batf3	0.0569082	0.0425379	0.0607145	0.706004	0.563027	0.0987324	-3.09423	8.13269e-06
H2-Q10	0.0623355	0.128783	0.0750562	0.47159	0.285093	0.342268	-2.04568	9.33513e-06
Txnip	40.4348	27.9548	26.641	17.1696	16.3198	9.53085	1.14338	1.07008e-05
Synpo2l	0.164062	0.3794	0.289499	0.644725	1.0679	1.029	-1.71871	1.11636e-05
Arc	5.38539	7.981	8.19207	1.52577	3.09205	3.56434	1.3977	1.26982e-05
Kcna4	0.16705	0.22641	0.240099	0.564672	0.776383	0.583304	-1.60283	1.33091e-05
Tafa1	0.189167	0.180059	0.296978	0.509004	0.850619	0.844485	-1.72616	1.36165e-05
Papln	1.0726	1.57363	1.67261	2.1966	4.32183	3.36951	-1.19503	1.51833e-05
Col6a1	12.8533	8.68277	8.06376	3.78889	5.73524	4.63077	1.06429	1.55095e-05
Tlr4	0.654355	0.373185	0.428606	0.111263	0.138056	0.150783	1.86372	1.68014e-05
Vcam1	7.09517	3.96541	4.32519	14.429	8.64046	9.01125	-1.06011	1.75868e-05
Fgd4	1.3393	0.971513	1.02108	0.54992	0.497384	0.456475	1.14775	1.85178e-05
Car10	0.318728	0.159544	0.20568	0.987796	0.591817	0.607934	-1.67735	2.13114e-05
Gm50048	0.276128	0.116213	0.156921	0.946415	0.607544	0.579159	-1.9574	2.36008e-05
Sfrp5	0.547954	0.405477	0.635428	0.059521	0.136288	0.0001	3.01974	3.13022e-05
Rab27b	0.371301	0.32019	0.242863	0.0708517	0.115442	0.101001	1.70144	3.41964e-05
Loxl4	0.508923	0.54745	0.552048	0.0837301	0.220271	0.131992	1.88327	3.47388e-05
Cdc42ep3	2.81444	2.96115	2.32406	7.57996	4.72818	5.30478	-1.1207	4.45329e-05
Gm42528	0.126534	0.068003	0.086797	0.348531	0.281369	0.394431	-1.86433	4.46648e-05
Ccdc50	2.57285	2.57923	2.43692	7.48817	2.37961	10.9904	-1.45863	4.48377e-05
Dact2	0.481841	0.403191	0.370523	0.13258	0.0971749	0.113224	1.87214	5.12775e-05
Fbp1	0.995231	0.929489	1.07433	3.43012	1.91816	2.6651	-1.4179	5.25559e-05
Slc7a10	0.660397	0.384192	0.296542	2.11635	1.47864	1.03506	-1.78758	5.54617e-05
Gm20646	0.453448	0.268927	0.353807	1.23399	1.06059	1.03723	-1.63038	6.37818e-05
Gabra4	1.11536	0.73537	0.607494	2.17402	1.69319	1.82353	-1.211	6.64159e-05
Nkx2-2os	0.117577	0.370861	0.287506	0.833504	0.806183	0.855789	-1.68529	6.72408e-05
Rtl9	0.071931	0.067142	0.049324	0.224912	0.181213	0.251585	-1.80368	6.92414e-05
Gm11412	1.00118	1.00976	1.15581	0.405047	0.068805	0.173569	2.29023	7.02408e-05
Serpinb8	2.98638	2.84364	2.94398	1.52735	1.38601	1.12898	1.11805	8.44274e-05
Mzt2	6.4767	7.44449	7.28749	18.77	8.75645	17.756	-1.0943	8.46557e-05
Pcdhga8	0.411961	0.466965	0.483399	9.65639	0.658068	0.714668	-3.01718	8.76147e-05
Synpo	0.610837	0.413313	0.566439	0.227176	0.158875	0.184878	1.47818	9.0308e-05
Arhgef33	0.184447	0.120734	0.236716	0.513796	0.535694	0.541507	-1.55384	9.28567e-05
Inava	1.71469	1.17249	1.30292	3.33669	2.45901	2.73783	-1.02616	9.40179e-05
Gm4876	0.450272	0.341936	0.307428	0.795639	1.10726	1.10419	-1.45134	9.62697e-05
Cntn6	0.131319	0.0729047	0.250696	0.459137	0.570039	0.4794	-1.7295	0.000102797
F730043M19Rik	0.409623	0.802492	0.832736	0.169753	0.242838	0.233426	1.66235	0.00012937
Dusp4	6.51556	6.30537	6.03619	1.65588	2.99655	3.6626	1.18132	0.000130968
Gm13341	17.7445	15.8215	15.9289	70.3186	31.5294	20.5938	-1.30674	0.000139873
Gm10548	0.328466	0.135739	0.408448	0.844336	1.11311	0.870892	-1.69647	0.000142148
Pla2g3	0.650584	0.465594	0.515058	1.26179	1.07978	1.40425	-1.19932	0.000154497
Gja1	31.2274	15.0134	14.9063	84.7755	28.2208	41.4884	-1.33711	0.000163585
AA986860	0.267515	0.402592	0.314336	0.782251	0.97548	0.759607	-1.35452	0.000168383
Sncb	1.8143	2.01596	2.10295	3.5194	4.60722	3.89482	-1.01872	0.000176932
Cers4	0.149064	0.142302	0.173411	0.294865	0.354227	0.432026	-1.21791	0.000181894
Gm20427	7.71386	8.54503	3.32087	0.701762	2.87269	2.48599	1.69187	0.000190331
Sntb1	0.941525	1.00527	0.861882	1.28709	2.47524	2.15472	-1.07499	0.000229442
Synpo2	0.910249	0.483162	0.451894	0.215509	0.229589	0.262625	1.3826	0.000234962
Crispld2	0.725521	1.27188	1.10055	0.508242	0.290093	0.205399	1.62594	0.00024839
Gata3	0.220725	0.2872	0.32287	0.890609	0.760798	0.530127	-1.39278	0.000249338
Mc5r	0.110463	0.186791	0.292986	0.619563	0.502091	0.603075	-1.547	0.000260955
Ptprr	0.666621	0.450433	0.499674	1.07325	1.30122	1.11917	-1.11165	0.000262153
Dok7	1.25813	1.11438	1.27854	2.32561	1.84684	3.43145	-1.05843	0.000274321
Ahnak2	0.0674759	0.0583354	0.0716259	0.0199482	0.00397405	0.0215199	2.11929	0.000275281
A730091E23Rik	0.421234	0.169431	0.239495	0.0001	0.045404	0.082068	2.70208	0.000277653
Tmem200a	0.383454	0.626748	0.534506	0.962357	1.3364	1.02932	-1.10736	0.000280072
Dpp10	0.32713	0.220297	0.250685	0.517809	0.543831	0.545294	-1.00965	0.000281774
Krt28	0.167958	0.178807	0.218801	0.453066	0.549522	0.721544	-1.6081	0.000286681
Cep170b	1.36849	0.849826	0.919613	0.25738	0.603613	0.265959	1.47739	0.000293191
Trim29	0.155988	0.0829139	0.124227	0.683	0.359951	0.232948	-1.81296	0.000296249
Thy1	3.18141	1.74143	1.34852	8.91708	3.88923	3.75142	-1.40065	0.000300618
Vwa7	0.239202	0.34285	0.230643	0.058226	0.055497	0.119521	1.80087	0.000325962
Rnf225	0.098205	0.0001	0.0001	0.295565	0.411658	0.423139	-3.52191	0.000337781
Mgll	5.45514	2.08428	2.40494	17.4485	4.19628	7.66232	-1.5593	0.000342983
Plaat1	0.233788	0.275494	0.43094	0.0560945	0.134402	0.0514253	1.95846	0.000353009
Tnfsf18	0.477408	0.385873	0.525031	0.053439	0.141736	0.185645	1.86615	0.000382893
Vgf	1.49312	1.13274	0.952925	0.387173	0.336413	0.0375289	2.23328	0.000387628
Spef1	2.9513	2.33869	1.79529	5.73523	4.47711	3.96079	-1.00026	0.000389511
Cnnm2	5.49489	2.26635	4.6796	1.89152	1.91627	1.84767	1.13737	0.000418366
Dcun1d2	7.51487	8.43507	7.53439	2.43707	6.02093	2.68672	1.07534	0.000425808
Ptpn3	1.87061	1.77768	1.65554	0.636475	1.02118	0.909857	1.04666	0.000434379
Mid1ip1	44.4156	40.821	43.3122	148.11	55.29	58.1122	-1.02456	0.000478266
C030005K06Rik	0.417561	0.770686	0.723727	0.731943	2.28264	2.58878	-1.55123	0.000479503
Pdgfrb	0.0741856	0.0916703	0.163989	0.252914	0.309945	0.361197	-1.48619	0.000503856
Areg	0.754968	1.29112	1.01214	0.140115	0.456491	0.271825	1.81621	0.000512428
Lrp1b	0.611854	0.406947	0.353502	0.521335	1.25028	1.09214	-1.06131	0.0005377
Hoxa1	0.760162	0.824345	1.0563	2.05797	1.65946	2.01372	-1.11785	0.000564482
Hpcal4	0.0594269	0.0523098	0.0836326	0.18001	0.208491	0.168441	-1.51132	0.00058767
Gm20683	1.74844	1.48418	1.65838	0.093095	0.0001	0.435957	3.20837	0.000600586
Gm9242	0.278466	0.345466	0.413884	0.587604	0.830044	2.24004	-1.81738	0.000650431
Ugt1a6a	2.98176	3.09074	2.51931	0.751022	1.34947	1.75387	1.15647	0.000659907
Dock8	0.0264719	0.0307387	0.00713689	0.126332	0.0992585	0.034845	-2.01697	0.000684501
Gja5	0.301159	0.206359	0.21959	0.0690608	0.0922442	0.0880059	1.54422	0.000704606
Snca	1.17989	0.465723	0.490158	2.08396	1.69833	1.76404	-1.37678	0.000740022
Trpm3	0.118548	0.130552	0.0946847	0.376388	0.214752	0.186257	-1.17715	0.00077844
Dio2	1.28265	0.522563	0.437017	2.12265	1.75708	1.59931	-1.28899	0.000781661
Zc3h11a	0.18337	0.328419	0.049731	11.9557	0.166763	0.056072	-4.43886	0.000787384
Aldh1a7	0.854556	0.957488	1.12733	2.45167	1.83868	1.94629	-1.08526	0.000807792
Mir124a-1hg	0.0649938	0.0260554	0.127152	0.293215	0.22009	0.221638	-1.75197	0.000817064
Col6a2	1.02013	1.01246	0.901895	0.347134	0.562073	0.462413	1.09722	0.000825733
Csrnp3	0.360105	0.275184	0.285546	0.814215	0.334225	1.08161	-1.27606	0.000833191
Ttll11	0.489302	0.86522	0.531708	1.0214	1.65774	1.45616	-1.13249	0.000871867
Tgfbr2	0.898095	1.48189	1.51992	0.548532	0.672292	0.638852	1.06839	0.000886473
Myh15	0.205407	0.158996	0.153445	0.754043	0.373066	0.282805	-1.44501	0.00090121
Hkdc1	0.275037	0.254829	0.349635	0.0742651	0.138576	0.0911884	1.53247	0.00090223
Angpt2	1.83123	2.81761	2.53336	0.895279	1.31778	1.15632	1.09194	0.00090892
Shisa2	2.32105	1.691	1.74868	1.12939	0.59484	0.648763	1.27954	0.000944208
Gad2	0.138587	0.0496676	0.0342343	0.403882	0.235745	0.166233	-1.85679	0.000968166
Igsf21	0.58612	0.545607	0.576586	1.60139	1.04247	1.3198	-1.21426	0.000971744
Gxylt2	0.237579	0.319272	0.21457	0.0253011	0.112371	0.0968544	1.71777	0.000974282
Gm33027	0.171019	0.111987	0.068278	0.372171	0.263973	0.348366	-1.48677	0.000979539
Islr	0.202329	0.310818	0.299431	0.643021	0.834983	0.518669	-1.29702	0.000984307
Gm6166	4.99094	5.25806	5.59523	10.6017	10.1403	11.2954	-1.0158	0.00099638
Csmd1	0.117578	0.0983813	0.127038	0.233236	0.238445	0.226945	-1.02632	0.0010096
Ggt5	0.184836	0.157126	0.186118	0.440521	0.469325	0.323746	-1.22404	0.00101637
Alox5	0.323466	0.224499	0.270466	0.072729	0.0992524	0.110265	1.53591	0.00105262
6430562O15Rik	0.532377	0.739541	0.650304	0.160173	0.30502	0.309034	1.31195	0.00109792
AI593442	0.396217	0.301713	0.349991	0.64177	0.64027	0.933547	-1.08016	0.00117137
Rarres2	0.19282	0.302897	0.311403	0.45427	0.75385	0.776583	-1.29807	0.00117551
Bdkrb2	0.622752	0.731875	0.647439	0.254402	0.31932	0.235767	1.30641	0.00120962
Olfm3	0.262331	0.179884	0.0720219	0.4481	0.593573	0.423986	-1.51105	0.00123567
Liph	1.45957	1.74468	1.66834	0.423462	0.938405	0.795994	1.17509	0.00140213
Sema4a	0.183695	0.19357	0.0949663	0.785093	0.300644	0.298054	-1.55106	0.00140745
Vmn2r1	0.071385	0.209342	0.107036	0.256207	0.429378	0.346181	-1.41187	0.00146472
5930430L01Rik	0.695611	0.929701	0.989012	0.28812	0.355504	0.442297	1.26752	0.00147215
Sulf1	0.0297779	0.0330502	0.0614784	0.105483	0.0910046	0.129075	-1.38904	0.00147753
Ggn	0.392045	0.345465	0.570727	1.18591	0.904696	0.87691	-1.18163	0.00151238
Cebpa	3.57254	4.29284	4.16223	1.59457	1.73659	2.64691	1.0086	0.00156028
Col6a3	0.873732	0.106472	0.163054	0.108075	0.0677214	0.0111198	2.61269	0.00156212
Atp6v0c-ps2	1.98494	23.5509	3.17019	1.56829	2.64048	0.932919	2.48104	0.00159654
Gm19426	1.65555	1.99801	2.73963	4.04038	4.81065	4.89292	-1.10419	0.0016171
Gm21992	1.47065	0.891592	1.27119	0.370255	0.618306	0.633928	1.16313	0.00162609
Prkcg	0.139422	0.130527	0.134722	0.296941	0.349497	0.324158	-1.26212	0.00178258
Gm10501	0.177505	0.540963	0.318897	1.2405	0.647473	0.900784	-1.4267	0.0018395
Cabyr	0.193781	0.184783	0.226116	0.40498	0.553833	0.483636	-1.25428	0.00187914
Timp1	9.97713	7.76416	4.98672	3.19361	3.26377	3.79244	1.14887	0.00200344
Gm2061	1.065	0.595713	0.650657	2.21447	1.58817	1.29497	-1.14107	0.00201914
Ano1	0.185611	0.163436	0.278089	0.0699942	0.0805854	0.0821425	1.43017	0.00202665
Pcdha9	0.229331	0.129874	0.324679	0.292184	0.615035	0.986051	-1.46906	0.00207984
Iqub	0.865273	0.648623	0.965186	0.155097	0.463497	0.311866	1.41379	0.00209083
Ptchd4	0.145222	0.193419	0.171859	0.186258	0.580302	0.578312	-1.39749	0.00212099
Gm49527	8.29679	0.0001	8.54948	0.0001	0.0001	0.300349	5.80869	0.00220346
Ptp4a1	4.68149	6.29439	1.02373	0.896076	0.995654	2.08571	1.59307	0.0022109
Vwa5b1	0.134325	0.124487	0.139243	0.306755	0.245289	0.308708	-1.11263	0.0023008
Tmem179	1.31889	1.50304	1.12332	0.430642	0.560075	0.704601	1.21856	0.00233527
Fndc9	0.184839	0.22884	0.272136	0.554582	0.480949	0.571206	-1.22824	0.0023536
Ccdc30	0.415959	0.352789	0.359969	0.205865	0.167014	0.144154	1.12636	0.00243549
Kcnc2	0.203894	0.156601	0.155273	0.432792	0.297293	0.382366	-1.10895	0.00247358
Il1rapl1	0.11005	0.0491229	0.0428719	0.140399	0.22561	0.16975	-1.40691	0.00247866
Gal3st4	0.615151	0.264816	0.350664	1.84506	0.986643	0.557919	-1.46173	0.00252323
Egr3	1.0735	2.03626	2.05602	0.247967	0.80474	0.907671	1.39785	0.00259666
Styk1	0.135339	0.210313	0.213335	0.038702	0.100587	0.0144657	1.86218	0.00265666
A430035B10Rik	0.171203	0.37096	0.293242	0.538217	0.632229	0.636879	-1.11331	0.00270606
Gm6277	0.322908	0.640251	0.735435	1.3416	1.12508	1.05231	-1.05082	0.0027272
Gm29514	0.386495	0.522487	0.356898	0.779772	0.90005	1.06693	-1.11759	0.00272786
Rnf144b	0.64693	0.4855	0.461621	0.662532	1.25929	1.38666	-1.05347	0.00273926
Grin2b	0.0164058	0.0158121	0.0143457	0.0251273	0.0440948	0.0471108	-1.32099	0.00291021
Ppfia2	0.0923701	0.0927553	0.063865	0.306707	0.135255	0.163667	-1.28235	0.00292611
Kcnmb4os2	0.890255	3.15688	1.76827	5.43064	3.05094	4.55151	-1.16423	0.00302168
Atp2b2	0.0926043	0.022215	0.0381186	0.167343	0.174728	0.101487	-1.53618	0.00308725
Hexim2	0.696068	0.69013	0.722761	1.28444	1.19317	1.75846	-1.0062	0.00311097
Olfr1349	0.0830218	0.0735846	0.139628	0.276594	0.178848	0.279865	-1.31161	0.00311706
Adamtsl5	0.241994	0.386453	0.183161	0.698844	0.54567	0.53802	-1.13507	0.00319576
Lgals4	0.758402	0.623937	0.818388	0.367446	0.147874	0.301089	1.43062	0.00320562
BC037032	0.290138	0.325132	0.392157	0.139612	0.0262378	0.151539	1.66635	0.00321189
Layn	1.80735	1.73806	1.43383	0.910921	0.794305	0.436386	1.21723	0.00325297
Emp1	3.72672	1.14127	0.938364	0.708809	0.744817	0.753025	1.39577	0.00328903
Egr2	2.85926	4.31112	3.82777	0.90186	2.09082	2.25139	1.0685	0.00330665
Gprc5c	0.415825	0.327679	0.400985	0.193825	0.163134	0.0737881	1.40979	0.00334048
Gm42788	0.548468	0.431545	0.569498	0.066392	0.248036	0.209722	1.56376	0.00345754
Gm5424	0.929402	0.602166	1.0053	0.47727	0.155994	0.139809	1.71437	0.00347417
Gm40578	0.423392	0.485485	0.195959	1.35095	0.702807	0.885767	-1.41175	0.00347616
Slc4a11	0.217253	0.272332	0.253318	0.0361134	0.144249	0.0777641	1.5251	0.00348106
Ass1	0.666179	0.390274	0.302671	0.220486	0.0893483	0.124329	1.64637	0.00350567
C030034L19Rik	0.108653	0.332872	0.331705	0.122335	0.0523252	0.0664951	1.68093	0.00353151
Lpin3	1.13274	1.25976	1.18699	0.427463	0.74802	0.506305	1.08976	0.00360231
BC024139	0.0648675	0.0740786	0.071145	0.201397	0.191526	0.130089	-1.31583	0.00364258
C130083M11Rik	3.09212	1.99736	2.23051	0.896535	1.29445	1.25598	1.08652	0.00374749
Myh8	1.76107	0.996654	1.15814	0.88913	0.485481	0.568545	1.01093	0.00385749
Gm5417	12.9683	13.9891	13.881	7.088	8.07898	4.33504	1.0663	0.00406476
Eno3	0.745826	0.83998	1.14055	2.4944	1.67819	1.49517	-1.05581	0.00413398
Wnt2b	0.513502	0.462042	0.369287	0.11668	0.241058	0.196917	1.27776	0.00433626
Spata3	0.46929	0.422762	0.586064	0.171786	0.217774	0.214436	1.29115	0.00442864
Gm14434	5.68827	0.49393	3.4828	0.0490956	1.22944	0.0607183	2.85134	0.00454494
4930429H19Rik	0.254821	0.214692	0.265476	0.728296	0.557263	0.415707	-1.21082	0.00458926
Smim1	0.133929	0.175754	0.143675	0.268176	0.324621	0.354678	-1.06343	0.00459295
Lrch4	0.248253	1.2108	0.251846	0.165738	0.191838	0.138199	1.787	0.00460999
Cemip	0.31502	0.588167	0.536806	0.0590768	0.266997	0.218995	1.40155	0.00473063
Abca9	0.642852	0.587347	0.384216	0.18179	0.278622	0.290382	1.10452	0.00494051
Tmtc4	0.220697	0.196196	0.178061	0.0877447	0.0856323	0.0871935	1.19111	0.00505102
Mir670hg	0.325647	0.561686	0.455567	1.10517	1.00878	0.701164	-1.06784	0.00506584
Egr4	0.632549	1.64044	1.52778	0.406768	0.587045	0.531427	1.31726	0.00507477
Pdgfrl	0.361864	0.444473	0.249589	1.06749	0.638551	0.612398	-1.13465	0.00519601
Hoxa7	0.124916	0.293967	0.158468	0.278241	0.748231	0.446079	-1.3508	0.00520679
Pdlim2	0.0792919	0.103064	0.152371	0.315884	0.187566	0.266774	-1.2023	0.00539149
Gpr149	0.428624	0.178657	0.207709	0.610586	0.579675	0.639672	-1.16694	0.00552872
C030014I23Rik	0.122632	0.28112	0.0956037	0.182708	0.568728	0.652541	-1.49138	0.00553923
Gm6210	0.708982	1.03059	0.824971	1.28706	4.38786	0.940182	-1.36706	0.00560053
Myl9	0.890141	3.32027	2.82447	3.02121	6.41301	6.84366	-1.21032	0.00578084
DXBay18	0.633046	0.798341	0.885402	0.340831	0.316193	0.388558	1.14782	0.00585112
Gm8172	13.8804	17.2234	9.68094	7.35996	3.61111	8.36706	1.07658	0.00586628
Hoga1	0.428816	0.229567	0.387695	1.03349	0.698875	0.593197	-1.15259	0.00596104
Gm14150	2.06289	4.41372	3.5002	4.27093	3.18603	19.8387	-1.45202	0.00604703
Gm14419	0.44307	0.246663	0.561542	0.0933443	0.137652	0.223626	1.46066	0.00605943
Gm43549	0.448023	0.308866	0.375821	0.136195	0.152027	0.169713	1.30656	0.00613984
Rpl10-ps3	33.1535	2.06912	3.73194	2.8406	2.77838	3.59264	2.08026	0.00614527
Gm45169	0.731804	0.622434	0.726989	1.88034	1.49018	1.27235	-1.15758	0.00626256
Gm16638	0.334081	0.390368	0.280809	0.133172	0.193752	0.144492	1.09249	0.00642046
Tead4	0.221749	0.245637	0.395396	0.045843	0.160503	0.106334	1.46431	0.00668542
4933432K03Rik	0.193155	0.359322	0.197167	0.315222	0.685933	0.677579	-1.16309	0.00683488
Stpg4	0.49075	0.765083	0.949715	0.330493	0.247966	0.279074	1.36287	0.00707269
Gramd2	0.101676	0.0755895	0.197904	0.284285	0.245757	0.305766	-1.15563	0.0070746
Gm6685	2.91831	2.66866	1.35529	1.10486	0.917398	0.809703	1.29361	0.00718422
Pmaip1	3.4811	1.77179	2.83027	1.53986	0.948398	1.43137	1.0442	0.00719363
Lrrc9	1.14558	0.808237	0.958756	0.104654	0.512183	0.547962	1.32221	0.00774727
Fibcd1	0.091948	0.118883	0.085899	0.211955	0.219307	0.203099	-1.09615	0.00799785
Mpeg1	0.115184	0.214625	0.214555	0.568692	0.297126	0.321708	-1.12532	0.0081293
Chd5	0.222043	0.294678	0.283277	0.22481	0.703032	0.744761	-1.06402	0.00830947
Zfp469	0.114917	0.0738684	0.111877	0.169977	0.399862	0.12209	-1.20248	0.00847844
Gm6430	11.2915	2.86876	3.08578	1.9501	1.95627	2.8383	1.35444	0.00888403
Prkn	0.229601	0.266557	0.0966982	0.366954	0.434632	0.387656	-1.00429	0.00888969
Myof	0.235554	0.170171	0.127447	0.0621323	0.0927324	0.0853298	1.1504	0.00892605
Perp	0.837472	0.53217	0.389598	0.283803	0.266671	0.090945	1.45561	0.00904952
Tfdp2	3.05299	1.91649	0.678343	0.482946	0.77555	1.21636	1.19035	0.00908501
Gch1	0.56687	0.566466	0.669737	0.213495	0.322538	0.365377	1.0002	0.00914495
Barx2	0.0001	0.180649	0.180806	0.601643	0.265452	0.495603	-1.91418	0.0091834
Gm47428	2.13564	2.98397	2.65263	0.970928	1.47581	1.11895	1.12415	0.00934907
A530058N18Rik	0.138924	0.117833	0.122958	0.174907	0.329151	0.28343	-1.05234	0.00947806
Gpr75	0.209821	0.340695	0.413358	0.144159	0.158277	0.082172	1.32546	0.0102282
Gm13054	0.251772	0.102066	0.798378	0.0001	3.91029	3.88867	-2.75889	0.0102348
Ifi209	0.583226	0.320163	0.134845	0.142369	0.146449	0.0760439	1.50871	0.0104409
Nphs1	2.49637	0.740722	0.836383	5.56203	5.65246	0.580722	-1.53387	0.0110755
Gm21982	0.060471	0.127385	0.379903	0.149521	0.221082	2.07776	-2.10847	0.0110907
Prokr1	3.94392	2.29148	2.64637	1.6422	0.721674	2.00258	1.02439	0.0113326
Pear1	0.344982	0.296099	0.371118	0.103923	0.0767319	0.244322	1.25204	0.0114172
Icam5	0.699176	0.798348	0.563689	0.256675	0.321183	0.396866	1.08043	0.0116162
Pdzph1	0.200778	0.0446827	0.171764	0.545643	0.318386	0.215846	-1.37197	0.0116885
Lrrc2	0.243472	0.172333	0.129468	0.459769	0.244163	0.463885	-1.09877	0.0117042
Gm10051	2.97178	2.26413	3.73739	6.84593	8.62658	3.25966	-1.06181	0.0117464
Chst1	0.359915	0.16394	0.06922	0.657449	0.446655	0.406164	-1.34852	0.0118658
Clcf1	0.292554	0.230211	0.26802	0.119384	0.147522	0.0592195	1.27786	0.0119349
Lrrc10b	1.18459	1.09206	1.09614	0.47518	0.634829	0.560458	1.01369	0.0123421
Thbs1	0.201841	0.17201	0.122564	0.43831	0.323817	0.234025	-1.00482	0.0126517
Robo3	0.282242	0.291988	0.131534	0.0489558	0.137971	0.100017	1.29842	0.0127358
Prrg4	2.20436	1.11978	1.04098	0.667288	0.636091	0.814948	1.0431	0.0131849
Itgav	34.148	32.5957	32.0233	5.19355	13.8644	29.3905	1.02758	0.0133148
Gm39323	0.191044	0.189756	0.137075	0.328501	0.308803	0.407808	-1.01298	0.0141351
Glb1l2	0.228458	0.229827	0.29644	0.108741	0.152465	0.111403	1.01829	0.0144487
Rph3al	0.339006	0.167963	0.210305	0.700411	0.37199	0.409471	-1.04682	0.014779
Slc7a3	0.304445	0.229959	0.145203	0.559581	0.444846	0.372125	-1.01829	0.0150959
Def6	0.335948	0.492335	0.254069	0.0421739	0.177182	0.196698	1.37933	0.0152701
Arx	0.0980187	0.141509	0.0961135	0.255993	0.246466	0.175491	-1.01426	0.0155931
Fam227b	0.189885	0.218933	0.0379076	0.404212	0.241163	0.465069	-1.31367	0.0161891
Gm7435	0.617584	0.654891	0.700949	0.137214	0.409654	0.348881	1.13953	0.0164928
2210408F21Rik	0.43589	0.49482	0.587148	0.293936	0.205189	0.194169	1.1305	0.0165912
Met	0.461933	0.249426	0.323445	0.168552	0.201227	0.136508	1.03133	0.0178834
Dcaf17	2.63338	2.79219	2.1304	0.502096	2.40454	0.660807	1.08273	0.0183409
Igf2bp2	0.195665	0.242417	0.20478	0.0851184	0.109917	0.118663	1.03513	0.0183576
Gm27021	0.970439	4.88352	1.09934	9.89411	4.63271	3.00505	-1.33421	0.0186371
Phactr3	0.27208	0.126047	0.161398	0.703229	0.223626	0.305065	-1.13863	0.0186889
Cd274	0.405247	0.222011	0.311349	0.178117	0.064576	0.14916	1.26021	0.0187855
Fam110b	0.219658	0.191978	0.0575239	0.61295	0.0674235	0.694801	-1.55146	0.0191678
Mypopos	0.433825	0.367011	0.565098	0.0910975	0.288166	0.219867	1.18895	0.0195374
Cd38	0.315165	0.449654	0.280183	0.193832	0.123294	0.167484	1.10861	0.0196407
Pdzd7	0.429761	0.26047	0.48845	0.232535	0.155823	0.164018	1.09345	0.0199431
Ddx4	0.520348	0.533341	0.743699	0.368942	0.294047	0.188415	1.07799	0.0199509
Dnase1l1	0.47931	0.599852	0.4679	0.302044	0.235673	0.19771	1.07288	0.020315
Ccl2	0.581541	1.27151	1.37613	0.284111	0.764005	0.137405	1.44565	0.0211723
Tubb4b-ps1	4.13779	2.18266	2.03971	0.625227	1.61919	1.66403	1.09693	0.0212317
Uchl4	1.6742	1.0872	1.87904	0.688024	0.97442	0.566742	1.05774	0.0218168
Gm12435	21.3475	39.8225	4.45116	35.3225	54.5716	45.8702	-1.04887	0.0228482
Slc35f4	0.174527	0.222016	0.395414	0.129254	0.157995	0.0488731	1.23643	0.0231507
Gm8228	0.491206	0.169946	0.220263	0.572108	1.11836	0.34637	-1.20844	0.0232403
Fam163a	0.196462	0.096845	0.013141	0.22383	0.304341	0.295577	-1.42656	0.0237815
Gm37226	0.435147	0.28348	0.282268	0.099224	0.194295	0.170355	1.10949	0.0239451
C1qtnf12	1.12514	2.12074	1.32131	0.511533	0.95729	0.76464	1.03202	0.0241128
Tmem45a	0.100421	0.131547	0.151486	0.293072	0.375297	0.136697	-1.07005	0.0247388
Hs3st5	0.0972024	0.420889	0.204115	0.362583	0.458158	0.701164	-1.0754	0.0250856
Naaa	0.412307	0.554894	0.609443	0.403323	0.162602	0.102273	1.23851	0.0258425
Usp46	7.87057	7.98165	8.48896	1.3942	2.18579	8.25849	1.03992	0.0270125
Gm5524	0.801746	0.082791	0.508539	0.05669	0.021609	0.287115	1.93067	0.0270789
Gm17748	0.82452	1.20439	1.69098	4.34924	5.24416	0.397125	-1.4253	0.0275329
Gm50478	4.84055	5.64235	0.249121	1.33567	1.07726	0.848387	1.7184	0.0283945
Gm13562	1.50718	1.7271	1.59981	0.320268	1.25308	0.685103	1.09791	0.0293247
Tnfrsf23	0.486993	0.438795	0.199127	0.184765	0.144643	0.19845	1.0916	0.030217
2810032G03Rik	0.366864	0.496745	0.376448	0.288241	0.120698	0.177041	1.08148	0.0302389
2810047C21Rik1	2.50373	2.25083	6.78772	0.848966	3.0571	1.01444	1.23005	0.0305688
Disp2	3.68701	2.80318	0.738714	1.4345	0.50249	1.38541	1.12155	0.0308596
Ifit3b	9.99816	4.24515	4.17778	4.94853	2.1374	2.10585	1.00294	0.0318472
Gm10252	2.23044	2.48271	1.5455	1.33616	0.759782	1.02739	1.00277	0.0318813
Dbpht2	0.026097	0.218434	0.0861645	0.243276	0.218756	0.293029	-1.19109	0.0325628
Scg2	1.23503	0.511688	0.591533	0.301083	0.383073	0.453561	1.03929	0.0332836
Gm9821	3.44262	3.24316	3.65687	0.480153	2.67875	1.84515	1.04744	0.0333126
Gm37154	0.530756	1.16008	0.686151	0.150376	0.417273	0.491274	1.16654	0.0346733
Btla	1.08255	1.85563	1.69001	0.268678	1.06522	0.961119	1.01194	0.0373287
Togaram2	0.227641	0.303787	0.143457	0.0799175	0.147368	0.10436	1.025	0.0377814
Camkv	0.479368	0.361676	0.574241	0.249518	0.326041	0.116771	1.03156	0.0379715
A930036I15Rik	0.611862	0.751794	0.502187	0.39052	2.12757	1.40086	-1.07064	0.0381642
Ppargc1b	0.263233	0.275404	0.200166	0.13854	0.135064	0.0932772	1.00987	0.0381757
Hist1h4m	5.35243	2.59799	2.6318	2.0213	0.710733	2.03958	1.14909	0.0388691
Ankrd35	0.186685	0.343894	0.341229	0.0936865	0.176686	0.161959	1.01187	0.0409847
Rbfox1	0.156796	0.21671	0.144599	0.111487	0.44644	0.488643	-1.01435	0.0413327
Rps12-ps4	9.37966	3.62153	4.27444	17.4813	19.6792	2.32392	-1.19255	0.0431397
Amd2	0.432714	2.99508	0.362705	0.468211	0.461679	0.527221	1.37928	0.0436921
Angptl2	0.515938	0.38111	0.352187	0.34004	0.1558	0.121892	1.01599	0.0448291
Ripor2	0.0436596	0.0170702	0.085837	0.131714	0.0847119	0.0874293	-1.05182	0.0454957
Gm26811	0.282618	0.201182	0.158965	0.072169	0.158992	0.089233	1.00444	0.0455765
Dnmt3c	0.476934	0.216464	0.592832	0.294593	0.172299	0.118602	1.13542	0.0464727

## Sheet: DEG_differentiation
gene_name	D_NAD_1_FPKM	D_NAD_2_FPKM	D_NAD_3_FPKM	D_ctrl_1_FPKM	D_ctrl_2_FPKM	D_ctrl_3_FPKM	log2(fc)	Pvalue
Lcn2	176.36	172.907	178.347	27.5866	21.6531	25.661	2.81643	3.13961e-77
C3	435.626	428.969	425.083	90.9124	81.0019	83.7256	2.33483	7.29841e-63
Steap4	33.8308	30.8066	37.6252	6.65717	5.25208	7.5612	2.39292	4.11383e-54
Cxcl10	43.1	40.2599	41.6638	12.6059	10.8399	12.2141	1.80983	1.23911e-47
Neat1	14.0406	13.4915	17.7044	4.35986	3.55565	3.98331	1.92667	1.61052e-35
S1pr3	28.3988	27.0988	30.3295	8.82376	7.80842	10.1636	1.67943	3.39916e-32
Junb	33.9973	29.4384	32.636	10.7414	11.1377	10.9649	1.54848	6.89552e-32
Gbp6	5.52613	5.61821	5.45737	1.62585	1.7747	1.79485	1.67603	1.04104e-28
Tlr2	8.7708	10.0497	9.17227	3.05599	3.05531	2.81327	1.6492	4.1729e-25
Gm27505	164.928	162.327	209.804	48.8416	49.3031	42.7938	1.93001	6.57096e-24
Prelp	15.228	15.359	17.021	5.501	6.0214	6.88015	1.3713	3.06727e-23
Ccn4	1.50822	1.44998	0.957456	0.165673	0.154821	0.19178	2.93427	5.61646e-23
Icosl	19.3031	25.159	27.7649	7.80774	9.24456	8.22931	1.51445	1.55407e-22
Smad2	4.03017	4.61047	4.35127	1.69286	1.81751	1.52001	1.36888	9.11362e-22
Hif3a	0.953874	0.76218	0.746042	2.77512	3.30862	3.20376	-1.9154	2.74492e-20
Gm49369	0.0001	0.0001	0.0001	28.6344	1.30725	5.19275	-16.8376	8.3406e-20
Gbp2	16.7896	17.8872	14.837	6.10187	6.67399	7.27354	1.30427	1.10075e-19
H2-D1	106.789	100.06	94.6664	46.1949	44.6591	47.004	1.12905	2.12441e-18
Adcy8	3.20793	3.17665	2.84607	7.02785	7.42808	8.36137	-1.30563	3.36445e-18
Cp	31.6538	28.8246	34.3338	13.7702	11.1838	14.4739	1.26586	4.20838e-18
Fbxo32	7.26795	9.39119	12.2204	2.97316	3.56053	3.6281	1.50689	7.36128e-18
S100a16	15.7716	23.7037	20.5161	50.6169	57.1111	51.0776	-1.40444	1.47049e-17
Sema5a	1.71488	1.86612	1.46259	4.13692	4.41856	3.68287	-1.27889	3.66076e-17
Ecrg4	23.8994	21.808	23.4121	9.30797	7.20781	8.66385	1.45684	8.53683e-17
Gm37033	1.02567	0.906258	1.08045	0.2474	0.175352	0.241155	2.18184	1.12499e-16
Susd4	9.33318	9.59263	8.6642	20.4153	19.6918	19.4111	-1.10919	2.53781e-16
Sod3	7.76878	8.89676	9.05896	3.84489	3.76198	3.89399	1.1614	4.44917e-16
Naaa	14.3836	15.6421	15.2727	8.33288	7.07357	7.05279	1.01215	6.76537e-16
Liph	1.55227	1.48541	1.10657	0.164229	0.328818	0.17098	2.6418	1.77688e-15
Osmr	4.98791	4.80087	5.67598	2.63391	2.3567	2.71815	1.00441	4.02702e-15
Lss	4.0168	4.15559	3.71321	8.35747	8.0423	8.17329	-1.04786	4.0706e-15
Aox3	0.259984	0.211933	0.347273	0.016418	0.0291595	0.0257833	3.52099	6.93396e-15
C530044C16Rik	9.47563	10.3503	9.92024	3.9351	2.54453	3.75786	1.53884	1.44225e-14
Plekha6	0.860862	0.719204	0.754282	2.39204	2.0668	1.84988	-1.43433	3.01979e-14
Vxn	4.28748	6.06983	4.02378	11.7031	13.9632	12.777	-1.41856	3.32293e-14
Hmgcs2	0.502629	0.576641	0.609346	2.01853	2.52836	2.64518	-2.09057	4.53377e-14
Lgals3bp	11.3411	11.774	6.86224	2.59567	3.85422	2.29302	1.77768	6.36951e-14
Il6ra	2.32838	3.35226	4.15142	1.15075	1.16163	1.23649	1.47013	8.45e-14
Lypd1	1.45313	1.12489	1.63899	3.97595	3.5352	4.82916	-1.54909	1.26605e-13
Sema4a	2.01572	1.75249	1.53097	4.86326	4.88527	4.30149	-1.40673	1.45192e-13
Septin5	9.4633	10.5716	7.48573	19.6617	22.0102	19.9498	-1.16293	2.47273e-13
1110008P14Rik	15.0953	14.7068	12.5681	7.41057	6.56708	4.9917	1.15938	2.81635e-13
Kcnt1	2.08577	2.31938	2.13301	5.16064	4.43482	4.57521	-1.11595	3.40054e-13
Gadd45a	11.5875	13.6959	18.1094	5.68645	5.04937	6.1509	1.36157	3.52155e-13
Cnn2	2.81335	3.3496	2.58324	7.96202	7.95283	7.51289	-1.42149	8.70637e-13
Kcnj10	25.9958	23.4022	24.7494	52.2661	49.2845	60.878	-1.13134	9.71932e-13
Cfap100	7.55511	6.55504	5.6488	16.7343	13.3429	14.4067	-1.17078	1.06702e-12
Fabp5	53.2002	47.7642	43.4369	106.422	98.6667	106.715	-1.11056	1.72358e-12
Enpp6	7.37006	10.6377	6.47916	19.1418	26.6814	20.1453	-1.42977	3.87236e-12
Gpcpd1	12.0651	7.09064	11.1202	27.4416	24.5916	27.1669	-1.38733	4.43151e-12
Egr1	9.39216	11.5068	11.8605	4.48439	5.1343	6.22253	1.04823	5.10365e-12
Nr4a3	3.11016	2.79473	2.48628	0.845399	0.865395	1.30474	1.47646	7.9546e-12
Plp1	34.3278	46.057	33.0987	78.6036	98.8445	88.758	-1.23006	9.90111e-12
Art3	1.49629	1.29932	1.2683	0.458663	0.332807	0.330484	1.85686	1.17987e-11
Efhc1	8.88598	9.86528	13.8761	5.01249	4.08948	4.48441	1.26392	2.06633e-11
Col9a1	3.62537	4.44214	4.08321	7.66075	10.2541	8.67854	-1.13003	5.56907e-11
Slc4a11	1.96147	2.52004	3.80825	0.953934	0.934743	0.697189	1.68068	6.29101e-11
Capn5	4.08904	4.94704	4.00002	8.98935	9.64142	8.04446	-1.03299	8.41838e-11
Stard4	3.9218	3.38557	2.54853	7.97201	7.1606	7.32265	-1.18799	9.32333e-11
Cited1	7.6764	9.85544	9.86979	4.19717	4.02411	3.78281	1.19074	1.0129e-10
Gm40578	0.741376	0.819955	0.587353	2.78975	3.64327	4.13991	-2.29885	1.18332e-10
Myrf	3.54276	4.51959	3.19224	7.43646	9.43296	7.58737	-1.11972	1.35623e-10
Gbp10	5.88956	6.73413	6.43142	0.720522	2.28676	0.639058	2.38565	1.36897e-10
Idi1	11.0887	9.54043	7.81048	21.1276	18.6577	19.3244	-1.05549	1.43407e-10
Fdps	4.89074	4.70755	3.51612	9.56314	8.85699	10.1454	-1.12312	1.67472e-10
Cd36	2.95805	2.63283	3.5238	6.3051	7.40108	8.9635	-1.3145	2.688e-10
Rgs4	4.28559	5.53565	6.30611	1.90613	2.11623	2.5601	1.29281	2.78545e-10
Vmn2r1	0.343736	0.306113	0.4147	1.09219	1.05954	1.38026	-1.73024	2.89225e-10
Col9a2	2.80384	2.36263	3.86839	9.12528	6.70211	8.35895	-1.42062	3.15523e-10
Slc30a10	3.08959	3.6038	2.4166	7.84517	6.28302	6.21092	-1.15874	3.6054e-10
Lpin3	4.1656	4.78594	4.40087	2.32406	2.11985	1.96705	1.05849	8.02951e-10
Zfp469	0.262098	0.25769	0.400329	0.887162	0.830564	1.2931	-1.71027	1.06041e-09
Fam210b	0.807454	1.17432	0.890877	2.92583	2.56656	2.90382	-1.54735	1.06488e-09
Gbp3	3.08868	3.16771	2.85516	1.31847	1.21193	1.28774	1.25483	1.09947e-09
Tlr5	0.549763	0.648161	0.421539	1.73781	1.86152	1.53935	-1.66588	1.36882e-09
Slc2a10	1.86819	2.69076	2.13334	5.33636	5.07296	5.57717	-1.25628	1.51006e-09
Lgals4	7.83197	7.87672	8.30902	4.54467	3.57941	3.79763	1.01051	1.62404e-09
Chd3	1.62266	1.50054	1.36814	3.48076	3.03014	2.99323	-1.08141	1.66232e-09
Tnc	0.477842	0.737137	0.342985	1.77631	1.87751	1.49404	-1.72431	1.86575e-09
Gpx3	10.531	11.7456	14.6869	5.90324	6.59955	5.3626	1.04893	1.88565e-09
Samd9l	2.13692	2.21733	1.99596	0.77941	0.986361	0.964858	1.21757	2.40258e-09
Ampd3	1.05549	1.17558	1.12311	2.61653	2.55549	2.75117	-1.24012	2.50847e-09
Oasl2	1.19349	1.24063	0.394286	0.16364	0.192358	0.209402	2.32264	2.83883e-09
Ifit1	1.60748	1.47126	0.427854	0.109895	0.207034	0.085764	3.12232	3.45253e-09
Chst3	0.835926	1.02172	0.637019	2.49091	2.42988	1.88897	-1.44875	3.60243e-09
Ppp1r1a	7.37719	8.44205	8.46207	16.5555	17.6629	16.636	-1.06653	5.39576e-09
Txnip	65.1319	108.138	100.71	42.0615	51.2828	42.5546	1.01154	6.25034e-09
Ier3	14.7414	16.2724	22.4088	6.87081	8.29827	9.18224	1.13345	7.50277e-09
Nkain4	7.94684	7.21879	8.26921	16.4043	14.9399	19.7691	-1.12504	1.34861e-08
Fa2h	5.14227	7.9527	5.51104	11.7023	15.5118	13.1235	-1.11636	2.09842e-08
Crlf1	15.4074	17.6647	12.6044	30.7989	36.2173	25.8328	-1.02344	2.10838e-08
Eya2	1.55242	2.485	1.62476	4.85538	5.35079	4.45549	-1.37262	2.54295e-08
Bst2	5.40211	7.16761	4.22121	1.55337	2.08094	1.84148	1.61655	2.63269e-08
Ldlr	2.5639	2.14878	1.54568	4.71682	4.15952	4.35053	-1.07962	3.10316e-08
G530011O06Rik	1.29739	0.946663	1.23082	0.244005	0.304652	0.371612	1.91683	3.33412e-08
Ramp2	2.12555	3.60542	3.09025	8.54996	6.94927	5.8527	-1.27532	3.93853e-08
Cntn3	0.675034	0.625467	0.688492	1.89094	1.37686	1.66226	-1.30957	4.17118e-08
Slc6a17	1.32027	1.40213	1.16063	0.698562	0.613666	0.600921	1.02123	4.34235e-08
Lgals9	3.14291	2.22396	1.11938	0.505994	0.623176	0.320321	2.16184	4.82414e-08
Cnmd	0.0967169	0.0223293	0.101154	0.521271	0.672023	0.499547	-2.94256	5.26828e-08
Gper1	0.455723	0.398607	0.424065	1.54944	1.26095	1.51948	-1.75999	6.13898e-08
Cldn2	0.377823	0.381765	0.55691	0.104029	0.0427487	0.101095	2.40904	6.15897e-08
Tmem132d	0.206922	0.251011	0.151182	0.54095	0.9448	0.725308	-1.85995	8.42547e-08
Gbp9	2.19416	2.40583	1.85924	1.09168	1.02712	0.954316	1.07166	8.90993e-08
Gm49378	0.166059	0.307949	0.213237	0.285339	5.16921	4.69228	-3.88406	9.08591e-08
Kif26a	0.162692	0.247605	0.168971	0.806858	0.92273	0.452218	-1.91322	1.06657e-07
Nynrin	1.2387	1.25628	1.02177	2.64332	2.14252	2.68873	-1.08774	1.12992e-07
Mycbpap	0.604586	0.57196	0.737912	0.226405	0.131722	0.183218	1.82231	1.36776e-07
Vgf	1.19418	0.870527	1.09617	0.348407	0.35566	0.299719	1.65487	1.51277e-07
Kcnj8	0.775873	0.592763	0.390174	0.137219	0.12629	0.122775	2.18687	1.62434e-07
Nav1	1.53972	1.7881	1.54363	4.4003	3.18595	2.45381	-1.04334	1.72803e-07
AU020206	0.664797	0.844819	0.552767	1.9025	2.02105	1.80484	-1.47382	2.63175e-07
Lims2	4.00147	8.19572	3.56181	11.7762	14.5706	15.1819	-1.39793	2.683e-07
Ndrg1	0.960492	1.11896	0.962183	0.420371	0.497314	0.3956	1.21167	3.1181e-07
Creb3l1	0.969087	0.655629	0.649939	2.51652	1.76612	2.52984	-1.58253	3.42446e-07
Gm2436	1.43096	1.38001	1.46908	0.277687	0.0001	0.21907	3.10672	3.53086e-07
Dock9	1.00637	1.39381	0.89416	2.27854	2.71345	1.93108	-1.07142	3.85247e-07
Tslp	3.27203	3.53157	3.87344	0.412992	1.2025	1.28182	1.88173	4.29788e-07
Mgll	5.95989	6.75252	3.92448	8.41584	19.8612	16.5903	-1.43128	4.37402e-07
Gm42788	0.769831	1.0736	1.14335	0.230924	0.170734	0.350634	1.98923	8.67622e-07
Ryr3	0.568189	0.434931	0.523945	1.3004	0.861112	1.05166	-1.07324	8.85236e-07
Kcnip1	1.18431	1.49377	1.10211	2.57746	2.48714	2.72478	-1.04305	8.94045e-07
Gfpt2	0.946414	1.14648	1.05375	2.80882	2.28232	1.90799	-1.15336	1.02436e-06
Avil	1.61711	1.68911	1.6442	0.721976	0.715077	0.790868	1.15185	1.04571e-06
Synpo	2.06336	2.61703	1.7656	1.2366	1.214	0.720858	1.02326	1.523e-06
Gch1	0.834507	0.900342	1.1003	0.481624	0.393362	0.261581	1.31874	1.56222e-06
Gal3st1	3.05456	3.18504	2.2014	5.81845	7.18824	5.81996	-1.15729	1.82746e-06
Car3	0.407044	0.378903	0.261997	1.04184	1.59395	0.97379	-1.78427	1.8648e-06
Ccl2	2.42343	1.93382	2.30315	0.243902	0.399391	0.899411	2.11015	1.90098e-06
Grb14	0.130766	0.205688	0.137604	0.525017	0.49068	0.464372	-1.64253	1.98649e-06
Sema3d	0.49369	0.65556	0.420211	1.3584	1.08867	1.21177	-1.22112	2.0382e-06
Zfp846	0.450115	0.435102	0.453029	1.46992	0.658503	1.32153	-1.36623	2.11409e-06
Epb41l3	0.445475	0.455705	0.499727	0.981733	0.87727	1.04334	-1.05086	2.20092e-06
Cit	0.297513	0.250369	0.245209	0.627044	0.522905	0.616817	-1.15555	2.65005e-06
Rtkn2	0.499753	0.456509	0.410252	0.850485	1.39441	1.44871	-1.43453	2.65097e-06
Ppl	0.277364	0.621502	0.283268	0.106473	0.126653	0.0612419	2.00571	2.66662e-06
Mc5r	0.384702	0.479663	0.266329	0.936925	1.3123	1.13435	-1.58134	2.78876e-06
St8sia5	0.75805	0.684847	0.54509	1.33242	1.67053	1.74535	-1.2561	2.81806e-06
BC024139	0.274339	0.324092	0.083473	0.859199	0.866136	1.02071	-2.00972	3.57673e-06
Egr3	1.08877	0.93762	0.981542	0.154684	0.444848	0.368855	1.63511	3.82782e-06
Neu4	1.54653	2.21691	1.42049	3.91345	3.93361	3.11032	-1.07978	3.87771e-06
Castor1	1.23632	1.16076	1.8114	0.456077	0.480161	0.440698	1.61184	4.07405e-06
Cpne6	0.0965136	0.218347	0.0675208	0.595935	0.525097	0.52634	-2.10708	4.36168e-06
Rbm24	0.856967	1.17155	0.51512	2.77367	2.21127	2.07219	-1.47219	4.75142e-06
Usp18	0.807713	0.701401	0.433853	0.253039	0.0565385	0.118042	2.18386	5.45361e-06
Srcin1	0.638528	0.784074	0.579525	1.50575	1.55725	1.10511	-1.05786	6.08287e-06
Gm42372	0.570042	0.662587	0.743974	0.183022	0.310263	0.244195	1.42235	6.14814e-06
1700003M07Rik	0.730311	0.263759	0.392643	1.80669	1.80524	2.24377	-2.07817	6.18054e-06
Tox	0.189284	0.226846	0.183065	0.529531	0.539484	0.500844	-1.38954	6.40044e-06
Septin2	3.24858	3.13206	4.08758	7.88542	4.83911	15.2574	-1.41848	7.96456e-06
Cd68	3.30051	3.50042	3.91449	1.91588	1.34464	1.51494	1.16598	8.45899e-06
Fgfr1op	1.81568	2.14201	2.071	5.38304	2.78075	5.52213	-1.18278	9.28232e-06
Trim12c	1.57693	1.66335	1.58345	0.672384	0.806333	0.84881	1.05135	9.29419e-06
Cfap57	0.154697	0.255279	0.253564	0.024915	0.046645	0.078028	2.14919	1.08313e-05
Gm33027	0.044519	0.060069	0.046294	0.219348	0.151585	0.277978	-2.1046	1.09744e-05
Tssc4	13.9521	12.3641	13.8198	34.6211	31.123	16.4614	-1.03434	1.13257e-05
Ephx2	1.95378	2.88824	1.9314	5.04566	6.07012	3.99681	-1.15779	1.13893e-05
St18	0.00922448	0.053234	0.0594487	0.162884	0.193713	0.320395	-2.47336	1.15258e-05
Tmem163	0.845713	0.880806	0.686832	1.89488	1.84572	1.60222	-1.14656	1.16323e-05
Gm50268	0.043581	0.089709	0.069858	0.378478	0.424026	0.201061	-2.30453	1.16635e-05
Dusp1	1.12299	1.55306	1.3067	0.673804	0.605311	0.432118	1.21873	1.20089e-05
Pcdha12	0.962922	0.618918	0.67454	0.308404	0.355431	0.182323	1.41501	1.2577e-05
Tbx6	1.88386	2.07881	2.58645	0.939243	1.00523	0.935856	1.18507	1.35603e-05
Gm3571	2.3024	0.921772	1.3707	5.31409	4.14146	4.37171	-1.58942	1.57017e-05
Greb1	0.30344	0.292922	0.277672	0.801085	0.539555	0.682427	-1.21078	1.64253e-05
Matn1	0.450169	0.230917	0.47097	1.00207	1.5967	1.37803	-1.7874	1.66655e-05
Gm12108	0.506947	0.350574	0.286654	1.19022	1.27877	1.01352	-1.60582	1.66893e-05
Gm14414	11.1579	7.2711	8.75512	5.23018	3.19982	2.63018	1.29739	1.67307e-05
Gm19554	0.710078	1.00238	0.788207	2.12918	2.2356	1.87772	-1.31981	1.69613e-05
Phldb2	0.539247	0.619353	0.678562	1.15548	1.30881	1.34455	-1.05187	1.81815e-05
Tm4sf1	2.31806	1.80356	1.90358	1.06325	0.703474	1.17023	1.03668	1.88795e-05
Gm7265	1.0116	1.32542	1.52821	0.575005	0.528842	0.642333	1.14635	1.97655e-05
Pcdhga2	3.49205	3.92808	3.44948	3.79487	266.848	8.25967	-4.68139	2.06272e-05
Myh6	1.3556	1.2212	1.23221	3.4696	1.99417	2.29092	-1.02565	2.07366e-05
Tmem200a	0.146948	0.25576	0.202933	0.597202	0.585343	0.456419	-1.43625	2.18898e-05
Ddx60	0.918336	0.973147	0.393859	0.288403	0.111307	0.312478	1.68208	2.24032e-05
Gm28064	5.88988	5.44062	7.95157	2.96099	3.30354	2.93341	1.06788	2.27906e-05
Gm10705	38.9309	39.9855	32.7993	22.3582	10.3738	4.55903	1.58293	2.29677e-05
Batf3	1.41274	1.28546	1.35786	2.78659	3.40067	3.26218	-1.22015	2.30894e-05
Slc3a1	1.60559	1.24456	2.34851	0.859639	0.525288	0.642232	1.35868	2.31242e-05
Arl4d	1.39504	1.96032	2.58192	0.605946	0.750743	0.794471	1.46469	2.31562e-05
Aqp1	0.291516	0.448156	0.282443	0.82481	1.04583	1.27307	-1.62091	2.35967e-05
Mcam	1.19604	1.10679	1.05496	2.30172	2.39092	2.30544	-1.05944	2.52155e-05
Gpc6	0.553691	0.516091	0.426724	0.911466	1.4063	1.11306	-1.19696	2.74461e-05
Iigp1	0.228322	0.294112	0.0724133	0.0501257	0.0198167	0.0491781	2.3201	2.9523e-05
Car8	0.766061	0.702679	0.488555	1.46028	1.60813	1.48195	-1.21712	3.05864e-05
Ifi44	0.164275	0.179149	0.109612	0.0138578	0.059995	0.0297172	2.12902	3.06598e-05
Gm46522	1.14871	0.81249	1.13188	3.46558	2.18633	4.00084	-1.6419	3.35762e-05
Gm13456	36.7533	38.8148	36.3046	30.0527	12.6957	11.4528	1.04546	3.39456e-05
Gm8991	3.57423	2.24864	3.12435	11.3491	3.83219	13.1163	-1.66117	3.63151e-05
Dusp9	0.079411	0.106413	0.0001	0.503487	0.40448	0.400648	-2.81526	3.74288e-05
1110032F04Rik	0.046591	0.052188	0.254941	0.815828	0.751926	0.432817	-2.49973	3.85432e-05
Pnpla3	2.08895	1.728	1.7961	5.5343	2.84381	5.62231	-1.31861	4.0328e-05
Arhgap26	0.984082	0.580715	0.502052	1.05482	2.08697	2.03271	-1.32399	4.23975e-05
Cdc42ep3	0.631138	0.514127	0.857963	1.92224	2.02072	1.34943	-1.40159	4.44083e-05
Ppp1r3g	0.355174	0.445563	0.386014	0.170961	0.0879141	0.0338938	2.01918	4.54756e-05
Crybb3	1.75892	1.47988	1.48064	0.817526	0.506661	0.765963	1.17501	4.5986e-05
Pde4a	0.385719	0.291272	0.480473	0.866312	0.804974	0.981395	-1.19648	5.11067e-05
Gm10501	0.081594	0.207809	0.21914	0.841557	0.330935	1.2039	-2.22433	5.33002e-05
Slc7a10	0.392182	0.469363	0.377577	1.04371	0.945114	1.83517	-1.62576	5.78061e-05
Mfng	0.489385	0.821286	0.705018	1.41537	1.77817	1.68886	-1.27632	5.92882e-05
Gm10800	1.04751	3.84757	14.6176	0.0001	0.840332	0.068653	4.42385	6.13989e-05
Gm38255	0.199172	0.0989	0.163539	0.714	0.654036	0.329344	-1.87856	6.95774e-05
Gm37785	0.074289	0.037336	0.154769	0.363725	0.397056	0.410567	-2.13654	7.90049e-05
Gm21860	3.63238	3.0844	4.65432	1.75109	1.34136	2.13495	1.12121	7.93012e-05
Fbln5	1.20714	1.13405	0.880059	0.372509	0.691051	0.499868	1.04291	8.02088e-05
Pcdhgb8	14.1291	0.116748	0.10334	0.111357	0.10096	0.20505	5.10351	8.17076e-05
Diaph2	1.81304	0.781227	1.68813	0.661575	0.660215	0.796322	1.01564	8.21546e-05
9630013A20Rik	1.22669	1.82642	1.02884	2.73634	3.66347	2.7241	-1.16039	8.25035e-05
H2-Q7	0.75738	0.759475	0.704836	0.314256	0.373679	0.340314	1.11147	8.33626e-05
H19	0.321787	0.493789	0.279652	1.82404	1.01191	0.775574	-1.72138	8.4106e-05
Gm49130	1.67469	1.39382	1.56417	5.93561	3.1969	3.83302	-1.48476	8.66197e-05
Bfsp2	0.433574	0.541498	0.444385	1.0052	1.60355	1.41641	-1.50371	8.80977e-05
Clcf1	2.59859	2.7132	4.1839	2.03114	1.44089	0.745374	1.17092	9.10134e-05
Rasl10a	1.53827	0.943465	0.687162	0.139984	0.375095	0.378322	1.8266	9.65053e-05
Il2rb	0.252876	0.208976	0.140936	0.551403	0.601996	0.525707	-1.47797	9.85365e-05
Opalin	0.202986	0.205402	0.102198	0.405193	0.652917	0.624795	-1.72073	0.000104887
Gm48804	0.15976	0.203572	0.074108	0.715502	0.529723	0.360238	-1.87583	0.00010569
Bfsp1	0.141555	0.115831	0.109559	0.374461	0.393221	0.503746	-1.79281	0.000109258
Myl9	2.76008	2.9631	2.85197	6.16315	5.35987	5.7515	-1.01041	0.000114243
Gp1bb	0.035423	2.01973	1.91728	0.220003	0.0461128	0.0712746	3.55753	0.000115807
Asic4	0.553998	0.70917	0.763765	1.41065	2.12082	1.34019	-1.26511	0.000119668
Gm4793	0.152069	0.103707	0.256291	0.787217	0.684072	0.376143	-1.85112	0.000128564
Entpd1	0.484646	0.704102	0.585796	1.13858	1.32036	1.21863	-1.0513	0.00012898
Tmem255b	2.00892	2.22393	1.91519	4.06068	4.12088	4.20416	-1.01048	0.000129268
Adamtsl5	0.569957	0.545676	0.574508	1.20864	1.15121	1.11784	-1.04098	0.000137153
Dusp5	1.24944	1.80505	1.93766	0.820393	0.876376	0.729476	1.04094	0.000139011
Xaf1	0.768157	0.82807	0.455145	0.0492372	0.206574	0.305147	1.87062	0.00013962
Pgf	1.65106	1.61916	0.686128	2.99994	3.39243	3.06067	-1.25661	0.000140155
Gad2	0.170091	0.129971	0.0874797	0.375573	0.287455	0.492318	-1.5759	0.000141928
Galr2	0.538996	0.617657	0.797299	0.227232	0.227825	0.296272	1.37888	0.000143166
Celf5	0.169039	0.222059	0.501102	1.01587	0.86628	0.675762	-1.51953	0.000144094
Car15	0.841767	0.626039	0.99662	0.341146	0.280058	0.319105	1.39004	0.000149709
Hhip	0.0218691	0.12131	0.0113447	0.26416	0.269934	0.313062	-2.4548	0.00015244
Fxyd7	0.822346	1.7362	1.97383	4.55374	4.61913	3.71605	-1.50779	0.000159806
Fmo1	0.0434565	0.0536312	0.0174266	0.157169	0.168222	0.128989	-1.98837	0.000163405
Cbln2	0.0518793	0.193724	0.0966858	0.410588	0.355426	0.535007	-1.92636	0.000166797
Gm5857	1.89765	1.98993	1.56966	0.61902	0.523399	0.73204	1.5417	0.000171785
Gm10654	0.244913	0.17854	0.237353	0.859093	0.62165	0.630814	-1.67601	0.000173998
Tspan14	9.92206	30.6061	31.5915	10.6322	12.5892	11.4996	1.05459	0.000180506
Gbp7	0.791855	0.878621	0.523449	0.290535	0.368514	0.382264	1.07511	0.000188268
Gramd2	0.15263	0.0927855	0.116972	0.337984	0.311265	0.324834	-1.42651	0.000190108
Adam23	0.347127	0.335039	0.215392	0.588967	0.814154	0.490625	-1.07717	0.000191035
Pdgfrb	0.0217702	0.0284316	0.0998988	0.170314	0.257227	0.229747	-2.13059	0.000194787
Pcdh18	0.577688	0.708791	0.480329	1.13013	1.26465	1.24174	-1.04141	0.000214561
Pcdhgb1	11.3028	265.458	10.0492	13.8097	8.9774	8.44156	3.19915	0.000218909
9630028B13Rik	0.459106	0.334772	0.529671	0.948444	1.15764	1.01345	-1.23692	0.000221084
Matn4	0.110949	0.115091	0.0991606	0.294011	0.405215	0.243006	-1.53475	0.000225501
Actbl2	0.707435	0.484968	0.409981	0.144062	0.236	0.207331	1.44782	0.000229528
Rtp4	0.730488	1.49043	0.565729	0.212065	0.15894	0.447416	1.76761	0.000229804
Lama2	0.0770677	0.118122	0.105729	0.158896	0.283538	0.320619	-1.34241	0.000236541
Igf2bp3	0.0990997	0.139834	0.0829253	0.298062	0.255142	0.28805	-1.38611	0.000287708
Obscn	0.0156681	0.0314579	0.00964304	0.0655247	0.0576804	0.0586981	-1.67999	0.000289333
Rgs3	0.0963958	0.112778	0.146123	0.281779	0.267025	0.294775	-1.2475	0.000323269
Gm2061	1.12854	1.5388	1.0186	2.22328	2.43191	2.83178	-1.02235	0.000324895
Nkx2-2os	0.47323	0.247158	0.332836	0.768223	0.906672	0.830203	-1.25005	0.000335085
Gm29787	1.81507	0.889663	1.56324	0.605371	0.43826	0.485863	1.48049	0.000339856
Gm15459	60.834	33.7334	40.6243	16.1204	12.2255	36.1747	1.06718	0.000342081
Gpr75	0.375657	0.683547	0.826484	0.269656	0.194624	0.265223	1.37011	0.000348578
Rpl5-ps1	1.06767	1.86436	0.956999	2.96872	4.26376	2.95632	-1.3895	0.000389595
Rab32	0.423719	0.396078	0.565678	1.0521	1.35267	1.01881	-1.30512	0.000391683
Epn3	0.380893	0.176178	0.300521	0.0001	0.108974	0.0238837	2.68933	0.000399586
Hsd17b1	0.622822	0.774518	0.681455	0.263861	0.279178	0.247076	1.39561	0.000406332
Rnf144b	0.383893	0.59279	0.473987	1.11288	1.01918	0.898093	-1.06267	0.000413975
Gm35040	0.266056	0.245068	0.320943	0.673559	0.681298	0.538249	-1.18598	0.000421716
Gabrd	0.812606	0.538035	0.544983	0.297604	0.295142	0.166011	1.32096	0.000431141
Mfsd4a	2.17619	0.555921	2.54668	0.750616	0.568907	0.739563	1.3582	0.0004323
Hnrnpa3	22.0424	2.79346	20.0586	3.35541	6.86149	3.68413	1.69135	0.000452431
Kcng1	0.200491	0.310983	0.215134	0.508669	0.644607	0.617667	-1.28527	0.000459996
Thbs1	0.466742	0.585593	0.580856	0.267891	0.325481	0.137647	1.15971	0.000526911
Npc1l1	0.108651	0.130821	0.074628	0.360011	0.248894	0.286942	-1.51203	0.000530622
Syt6	0.334636	0.447779	0.338444	0.158695	0.186006	0.169466	1.12429	0.000536918
Dapk2	0.405128	0.455095	0.468017	0.212275	0.22498	0.171041	1.12667	0.000561442
Slc16a3	0.160411	0.29258	0.148934	0.525684	0.780267	0.3715	-1.47862	0.000575714
Piga	0.536849	0.626194	0.493564	1.271	0.759094	1.3735	-1.03883	0.000623267
Gm6733	0.857116	0.696031	0.726552	0.324871	0.395909	0.22983	1.26192	0.000645439
Trim30a	0.769834	0.968527	0.632135	0.297452	0.423334	0.442867	1.02653	0.000661781
Cr2	0.0702975	0.136767	0.131814	0.0430918	0.0403652	0.0417	1.43703	0.000691658
Efcab8	0.215716	0.190289	0.150626	0.478516	0.426834	0.399898	-1.22953	0.000705322
Otog	0.0870866	0.102723	0.023238	0.0112415	0.0244617	0.0001	2.57302	0.000715197
Gpc3	0.320218	0.590982	0.397712	1.11008	1.0985	0.931783	-1.26256	0.000724954
Mustn1	1.96077	2.08264	1.99083	0.727778	0.975652	1.1686	1.0711	0.000742699
4932702P03Rik	0.126529	0.0628051	0.0296215	0.437051	0.134805	0.302659	-1.99785	0.000782146
Egfl7	0.451382	0.388133	0.262893	0.13805	0.189736	0.0733769	1.4584	0.000794531
Irx3os	0.182547	0.204167	0.192182	0.446178	0.407513	0.560271	-1.28837	0.000853676
Gm50253	0.569327	0.632302	0.691102	2.8638	2.89593	0.429953	-1.7094	0.00088297
Vsir	0.201579	0.229795	0.215085	0.407526	0.503057	0.567517	-1.19311	0.000901332
Npcd	0.594704	0.368827	0.455281	1.08056	1.26065	1.22493	-1.32968	0.000906216
Btbd19	0.374512	0.383566	0.231626	0.947427	0.758214	0.625267	-1.23582	0.000963378
Smoc2	0.239637	0.268404	0.140792	0.0792007	0.0814798	0.111547	1.25304	0.000994807
Fndc9	0.122325	0.349648	0.280497	0.552928	0.723239	0.848887	-1.49779	0.00101978
Kcnq5	0.328403	0.539363	0.320994	0.683869	0.810121	0.92623	-1.02568	0.00102824
Rpl35a-ps3	1.87078	3.73151	12.4675	16.8786	24.1243	18.7962	-1.72655	0.00104605
2210408F21Rik	0.601359	1.07079	0.741147	0.452455	0.322592	0.326071	1.13204	0.00109361
Tshr	0.271587	0.247691	0.259772	0.38206	0.608041	0.760854	-1.16835	0.00113154
Fhl3	0.113364	0.193111	0.193602	0.81777	0.553341	0.283334	-1.72613	0.00113387
1700001J03Rik	1.7243	1.65467	1.78714	0.354737	0.907333	0.840077	1.29722	0.00115261
Piezo2	0.192863	0.10077	0.164982	0.362675	0.273056	0.324439	-1.06601	0.00115362
Pik3r5	0.716281	0.593174	0.406937	0.349907	0.25299	0.246318	1.01518	0.00116416
Foxr2	0.251272	0.388243	0.380998	0.973548	0.649914	0.762199	-1.22509	0.00117713
Pcsk4	0.506656	0.666051	0.334309	1.51459	0.909535	1.07593	-1.21568	0.00122454
Phactr1	0.0791245	0.273131	0.100022	0.556945	0.270249	0.456568	-1.5051	0.00122866
Gm44109	0.842802	0.842997	1.02125	0.322764	0.514823	0.42456	1.10084	0.00126477
Baalc	0.150992	0.20587	0.491534	0.594187	0.907942	0.855136	-1.4743	0.00131127
Gucy1a1	0.0602088	0.0472487	0.065598	0.0915138	0.204615	0.207507	-1.54115	0.00133642
Gm49194	0.593375	0.764889	1.05723	0.373771	0.348177	0.308969	1.22839	0.00140461
Ccr9	0.0116862	0.053949	0.041341	0.124454	0.110222	0.0991937	-1.642	0.0014392
Cyp1a1	0.507609	0.565603	0.59162	0.261339	0.233637	0.301495	1.06368	0.00150162
Kcnv1	0.546124	0.293273	0.428593	0.798867	0.920523	0.950689	-1.07434	0.00151032
Hdc	0.18863	0.259235	0.140228	0.0482535	0.122047	0.05132	1.40795	0.00151953
Dnah12	0.141163	0.186066	0.100109	0.060448	0.050055	0.07944	1.16981	0.00154808
Gm5844	1.12899	0.872071	0.509906	0.381971	0.440681	0.251588	1.22493	0.00167546
Plekhg3	0.0748891	0.096455	0.127033	0.217296	0.210683	0.232059	-1.14541	0.00170608
Gm13502	4.26702	3.97847	2.0968	7.50401	6.32513	7.71167	-1.05852	0.00173692
Opcml	1.54837	0.224954	1.32131	2.74485	3.19755	2.67386	-1.47729	0.00174887
2900064F13Rik	1.23298	0.854851	0.858155	0.329135	0.381312	0.510972	1.27019	0.00175529
Gm42503	0.408397	0.376606	0.369552	0.173382	0.231415	0.110958	1.16258	0.00175712
Dok3	0.663915	0.908954	0.63854	0.333476	0.429819	0.301968	1.05376	0.00176272
Gm14438	1.73926	5.44712	2.20372	7.25045	8.22471	7.37799	-1.28318	0.00177317
Papss2	0.183395	0.204228	0.247128	0.453874	0.406111	0.624435	-1.22564	0.00185364
Gm50241	1.98945	0.176061	0.967732	0.127488	0.400013	0.258566	1.99494	0.0018645
Lrrc4b	14.135	12.7362	11.6738	59.4857	16.1903	15.782	-1.24656	0.00187407
Neurl1b	0.0748779	0.0553029	0.00760211	0.135948	0.154262	0.234213	-1.92833	0.00193361
6030400A10Rik	0.691424	0.67923	0.4216	1.95763	1.62105	0.969572	-1.34354	0.00194522
Fgf17	1.59156	1.36361	1.28174	0.652271	0.528694	0.915902	1.01478	0.00197996
Gm34934	0.09699	0.192857	0.283334	0.0534114	0.0897771	0.0691393	1.4327	0.00208648
Trpv4	0.201833	0.374898	0.260673	0.688836	0.636025	0.541614	-1.15632	0.00231239
P2ry2	0.461011	0.326535	0.363169	0.638004	0.816181	0.967561	-1.07352	0.00234312
Oaz1-ps	8.52998	7.20786	10.298	6.00624	1.1248	3.78784	1.25367	0.00234799
Gm10418	1.99891	1.80083	1.64635	3.14344	5.4249	3.71304	-1.17318	0.00239462
Itpripl1	0.370875	0.285658	0.208511	0.762877	0.735864	0.4925	-1.20282	0.00240148
Lrtm2	0.184303	0.141343	0.222281	0.472312	0.424875	0.363169	-1.20178	0.00241613
2210418O10Rik	0.335466	0.061246	0.151991	1.57877	0.27378	0.461898	-2.07657	0.00253939
Trh	1.67985	1.66906	2.21523	0.856346	1.25466	0.626295	1.0234	0.00257585
Chst8	0.280825	0.282241	0.259746	0.15382	0.0888724	0.158868	1.03495	0.00267455
Gm47512	0.427915	1.88737	0.629696	0.249345	0.322203	0.49087	1.4709	0.00267766
Gng3	0.682846	0.495997	0.56293	1.12455	1.51719	1.19066	-1.13769	0.0027272
Fermt3	0.152026	0.165436	0.207144	0.414682	0.377294	0.342016	-1.1121	0.00274272
Foxo6	0.16076	0.10302	0.161766	0.458752	0.4167	0.271655	-1.43061	0.0028342
A430027C01Rik	0.580205	0.330718	0.354009	1.14146	1.1343	0.762219	-1.26405	0.00286128
Fscn2	0.173715	0.426662	0.225943	1.16634	0.6968	0.461966	-1.49252	0.00289289
Rasa4	0.182654	0.153423	0.183077	0.0999305	0.0883975	0.0561469	1.08648	0.0029153
Irf7	0.394747	0.352393	0.245122	0.141123	0.146821	0.175688	1.09774	0.00300146
Gm48747	1.30998	1.09204	0.744083	2.71276	3.15545	1.67843	-1.26227	0.00300189
Ebf2	0.219558	0.121315	0.23845	0.343257	0.56946	0.397328	-1.17718	0.00312938
Gm21982	0.208086	0.236314	0.205626	0.269341	0.07934	4.37451	-2.86119	0.00313944
Gm2237	0.529719	0.394554	0.62583	0.936188	1.17338	1.26039	-1.12037	0.00317485
Xkr5	0.289744	0.296192	0.290427	0.738412	0.564508	0.522561	-1.05868	0.0032233
Gm15994	1.51987	1.99585	1.64799	4.81016	2.86126	4.27761	-1.21041	0.00323507
Gm26781	0.586632	0.331901	0.561755	1.07155	1.61679	0.902124	-1.27829	0.00338292
Gm29514	0.122924	0.264236	0.272809	0.746328	0.510243	0.42909	-1.35284	0.00347416
Gm6741	1.72151	0.788128	0.3697	2.37112	4.26934	2.00309	-1.58589	0.00347793
Mmp23	0.546671	0.4124	0.456548	0.147138	0.283671	0.192963	1.18234	0.00358799
Kcnj12	0.202456	0.236963	0.0690858	0.280692	0.571245	0.606719	-1.52031	0.00381059
Trpm3	0.18517	0.212555	0.208459	0.684219	0.279795	0.271765	-1.02759	0.00385953
Tmem40	0.239082	0.174874	0.255661	0.594176	0.613683	0.43284	-1.2929	0.00386699
Apoo-ps	1.26469	0.940781	1.9587	2.18947	3.75002	4.14727	-1.27636	0.00388203
4933428G20Rik	0.62187	0.491739	0.644305	1.33069	1.27795	1.16033	-1.10031	0.00400986
Rsad2	0.469696	0.816753	0.341147	0.276519	0.243062	0.274971	1.03453	0.00402336
Shq1	0.136949	0.164724	0.179018	0.338891	0.328185	0.310545	-1.02416	0.00405666
Nkd2	0.159268	0.171336	0.152973	0.25963	0.386477	0.424317	-1.14636	0.00413683
Gm14052	0.349497	0.281408	0.534573	1.26944	0.835345	0.866769	-1.35029	0.00415103
Gm7336	108.534	50.3912	55.0189	93.3036	233.409	108.381	-1.02409	0.00420371
Tgm2	0.122693	0.210906	0.202102	0.623524	0.404904	0.265867	-1.27267	0.00421645
4833422C13Rik	0.906805	0.291246	0.241043	0.183038	0.216992	0.184107	1.30078	0.00421805
Rnf207	0.141612	0.111103	0.157316	0.0568111	0.0780332	0.0483282	1.16253	0.00422264
Gm18294	0.175069	0.217002	0.294606	0.560055	0.686328	0.448693	-1.30365	0.00473561
D430041D05Rik	0.0558803	0.144906	0.128757	0.183498	0.266788	0.259989	-1.10791	0.00476274
Gm28496	0.211894	0.234636	0.0482764	0.471128	0.409601	0.529222	-1.51071	0.00478215
Exoc3l4	0.152391	0.181792	0.166689	0.347652	0.312884	0.381334	-1.05666	0.00478621
Zfp773	0.298441	0.259156	0.583284	0.854825	0.720361	0.72134	-1.00931	0.00498295
Cdca7l	0.0351672	0.046192	0.176884	0.430729	0.284276	0.168897	-1.77516	0.00499196
Fancb	0.166755	0.12139	0.144252	0.27971	0.32197	0.438024	-1.26575	0.00501496
Nexn	0.115436	0.169714	0.210778	0.391049	0.452672	0.294347	-1.19839	0.00514505
Gm9974	1.55834	1.61784	1.4133	0.768924	0.810714	0.666914	1.03062	0.00515105
Kcna2	0.631552	3.43811	5.73502	8.44232	8.86229	8.24617	-1.38182	0.00522643
Gm6851	3.16424	2.97371	1.80892	1.21964	1.27429	1.2604	1.08183	0.00529425
Dmc1	0.414376	0.190887	0.562145	0.153777	0.0861136	0.216347	1.35545	0.0054352
Gm2395	1.37019	2.11068	2.64165	0.524506	0.942419	1.16131	1.22003	0.00551823
Adora2a	0.35846	0.475513	0.184155	0.767338	0.939911	0.633991	-1.20135	0.00552077
Htr3a	0.670715	0.784699	0.639039	1.24881	1.1346	1.80774	-1.00077	0.0055362
Tnfaip2	0.264555	0.0802926	0.156333	0.424543	0.312932	0.497233	-1.30077	0.00557705
2310047D07Rik	1.7976	1.26948	1.53728	1.01413	0.659783	0.58151	1.0296	0.00577917
Gm43333	0.052723	0.153664	0.211661	0.41705	0.328763	0.39137	-1.44372	0.00609208
Gm33148	0.05867	0.067763	0.097237	0.176144	0.229881	0.125944	-1.24997	0.00618454
Map3k15	0.272681	0.359276	0.236929	0.694646	0.600177	0.471001	-1.0231	0.00664903
Tcf7	0.173281	0.11655	0.26846	0.38961	0.382409	0.568136	-1.26331	0.00666545
Cartpt	0.743466	0.729438	0.369945	0.274119	0.325226	0.214508	1.1791	0.00674144
Tekt4	0.623103	0.366599	0.258286	1.1826	1.01024	0.698807	-1.21229	0.00677086
Zfp239	0.815951	1.05031	0.323324	1.04494	1.78613	1.9106	-1.11474	0.00678371
Gm14391	0.181472	0.104764	0.320355	1.11112	0.296394	0.300406	-1.49345	0.00719326
Gm27021	3.38704	1.36385	0.772627	8.17695	3.1823	3.64144	-1.44137	0.00724337
Angptl1	0.183536	0.227417	0.151701	0.350047	0.474722	0.416194	-1.14114	0.00731247
Ppm1h	0.172675	0.878991	0.131377	1.14928	1.08397	1.00956	-1.45474	0.00741241
Gm2238	0.199728	0.252839	0.137329	0.557158	0.359712	0.384034	-1.14098	0.00741588
Tymp	0.867604	0.289015	0.346919	1.54027	1.68458	0.66344	-1.37078	0.00777496
Rbm46	0.172312	0.0695453	0.181679	0.230345	0.463641	0.418967	-1.39383	0.00780407
Klf5	0.245427	0.216653	0.343618	0.101016	0.115202	0.184339	1.00823	0.00784165
Pctp	0.130585	0.181592	0.122799	0.544201	0.371448	0.199129	-1.35775	0.00787255
Socs1	0.555547	0.200847	0.387748	0.157666	0.187531	0.171701	1.14631	0.00792887
Gm16409	2.57721	1.15339	0.864448	2.35782	8.2215	2.42916	-1.5013	0.00798684
Epx	0.151874	0.278396	0.122109	0.415227	0.427012	0.459888	-1.23714	0.00800964
Cipc	2.20587	13.3502	6.71775	13.6794	18.3983	16.9669	-1.13874	0.00807843
Gm15027	7.92018	11.1222	7.58823	5.77369	0.494476	3.21812	1.48917	0.0081978
Gm10145	7.95565	9.01879	8.43726	7.73174	2.25137	2.07764	1.07517	0.00822434
Gm49502	0.557537	0.623903	0.547393	1.45185	0.729606	1.37914	-1.04232	0.00827044
1700028J19Rik	0.083082	0.136149	0.123999	0.345685	0.1496	0.392133	-1.37044	0.00828593
Epor	0.498321	0.453227	0.281119	0.951133	1.17198	0.608672	-1.14806	0.00857067
Rasl12	0.126422	0.0584937	0.0956737	0.23737	0.233109	0.167944	-1.18605	0.008637
Sacs	2.19915	2.22362	2.22474	2.28455	0.501802	0.495588	1.01827	0.0088331
Gm43570	0.099898	0.121759	0.126006	0.307167	0.243302	0.231195	-1.16886	0.00926505
Gm50069	0.458767	0.129772	0.244882	0.6626	0.582771	0.757129	-1.26468	0.0092896
Gm2412	1.64571	2.43164	2.71949	0.457916	0.967806	1.55529	1.18906	0.0093347
Kcna4	0.0743806	0.0930112	0.107305	0.199535	0.195078	0.20985	-1.13781	0.0093721
4732471J01Rik	0.140776	0.120309	0.116796	0.263848	0.289405	0.253975	-1.09504	0.00944387
Gm11532	0.271615	0.181701	0.374834	0.699167	0.49219	0.487206	-1.01926	0.00976264
Gm6588	0.249146	0.380275	0.274844	0.905525	0.466889	0.610842	-1.13305	0.00994234
Tnfrsf25	0.446799	0.444243	0.872716	0.224052	0.205229	0.402065	1.08513	0.00995786
Pabpc5	0.360478	0.462074	0.433379	1.14251	1.0045	0.510077	-1.08109	0.0101121
Gm8783	0.844708	0.415264	0.353893	2.35344	2.82881	0.352307	-1.77795	0.0101515
Usp49	5.5032	1.25482	1.10786	5.98784	5.72674	6.35105	-1.19957	0.0108079
Baiap3	0.0628293	0.174055	0.184512	0.0826078	0.060644	0.0398132	1.20282	0.0108561
Slfn9	0.198145	0.31821	0.156493	0.154981	0.0782263	0.0994986	1.01603	0.0110928
Gpat3	0.228974	0.274896	0.362733	0.160089	0.0828305	0.180331	1.03386	0.0112203
Sphk1	0.19162	0.279084	0.23406	0.629056	0.341529	0.457233	-1.0186	0.011435
Gm10045	0.69293	0.398297	2.1292	2.69178	3.19894	2.70803	-1.41688	0.0118561
Slc13a4	0.248779	0.218174	0.219957	0.0705002	0.092448	0.169791	1.04573	0.0119169
6530411M01Rik	0.858502	0.584077	0.561796	1.72385	1.13236	1.32938	-1.06228	0.0120145
Mrln	0.678363	0.993781	1.1254	0.34734	0.638095	0.407303	1.00624	0.0120973
A630072M18Rik	1.49302	0.533691	1.37036	0.424165	0.190373	0.911611	1.15439	0.0121771
Spdef	0.155587	0.113317	0.230402	0.269757	0.390352	0.50929	-1.22777	0.0124409
Gm47766	0.979971	0.44917	0.386353	1.96257	2.34193	0.645421	-1.44704	0.0126131
Smim1	0.270648	0.116247	0.183997	0.477176	0.318078	0.393316	-1.05794	0.0128897
Gm37592	2.17162	1.35662	1.49286	3.3684	4.3598	2.85818	-1.07614	0.0131201
Gm14388	5.24994	2.19903	2.57736	2.0953	1.17095	1.72483	1.00637	0.0135042
Prkag3	0.108939	0.145889	0.0666958	0.318263	0.278861	0.168231	-1.25121	0.013544
Kcnj4	0.342699	0.308989	0.343289	0.742648	0.708409	0.549272	-1.0075	0.0139944
Asgr1	0.72073	0.730228	0.790747	0.268397	0.527454	0.0434266	1.41738	0.0142302
Gm44899	0.855747	0.453595	0.252095	1.45399	2.04201	0.650386	-1.40898	0.0150938
Rps12-ps4	0.242773	2.48305	1.25023	1.14223	5.85518	5.96368	-1.70478	0.0155815
Igf2bp2	0.0930741	0.141022	0.192753	0.109935	0.0588768	0.0303619	1.0997	0.0164365
Ephx4	0.272851	0.908729	0.967965	1.35829	1.72222	1.55346	-1.10822	0.0166913
Eif4ebp3	0.724471	0.795226	0.827216	4.24249	1.22401	0.767255	-1.40933	0.0169809
E030037K01Rik	0.395194	0.08165	0.02741	0.641943	0.544273	0.443486	-1.69239	0.017108
Gm7276	0.322746	0.0547898	0.132817	0.4191	0.385428	0.540201	-1.39775	0.0172891
Tcaf2	0.16897	0.395496	0.21474	0.724932	0.375518	0.506356	-1.04412	0.0178372
Duxbl1	0.205478	0.851815	0.319368	1.54621	0.448089	1.31106	-1.26363	0.0183584
Gm49167	0.293915	0.122065	0.194014	0.487206	0.440457	0.371143	-1.09032	0.0185335
Tspan32os	0.412393	0.341103	0.503222	1.00218	1.09045	0.612617	-1.1061	0.0188199
L1cam	0.0440297	0.120167	0.0974742	0.290496	0.125734	0.170695	-1.16542	0.0188576
Dcdc5	0.113791	0.0572537	0.103354	0.0498039	0.0221073	0.0579346	1.07947	0.0192638
Itk	0.196215	0.140842	0.0535915	0.270757	0.404456	0.21212	-1.1836	0.0193852
Cdk18	0.170269	0.180375	0.0505167	0.242897	0.389206	0.299274	-1.21518	0.0198089
Gas7	0.633214	1.74125	1.94665	1.33692	0.163184	0.367526	1.2102	0.0201377
Hmga2	0.214346	0.170346	0.367187	0.0530097	0.0840314	0.209086	1.1192	0.0202079
Atp6v0c-ps2	7.46191	1.12636	6.69059	2.04349	1.39489	3.10482	1.22347	0.0214575
Ackr1	0.365883	0.685929	0.297812	0.714516	0.922208	1.22494	-1.08429	0.0214671
Med9os	0.727916	1.23803	0.633536	2.14879	2.26143	1.24334	-1.12094	0.0215315
Ptgs2	0.0916015	0.132605	0.112085	0.22639	0.150692	0.349745	-1.1119	0.0215442
Gm14169	0.258361	0.177723	0.263738	0.550164	0.463934	0.389579	-1.00415	0.0216099
Gm15478	0.287741	0.165351	0.226314	0.366805	0.506193	0.533631	-1.0499	0.0222974
4933417D19Rik	0.186826	1.61537	0.85894	0.558075	0.279781	0.178332	1.38888	0.0225738
Ugt1a7c	1.95911	0.401895	0.111104	0.22121	0.249961	0.385744	1.52852	0.0227211
Rpph1	0.564783	2.35092	0.75442	2.38678	3.24874	3.28818	-1.28181	0.023135
Notch4	0.203376	0.116324	0.197274	0.0457119	0.147729	0.0616278	1.01921	0.0235746
A230060F14Rik	0.0819249	0.494037	0.479208	0.683745	1.03591	0.796987	-1.25402	0.0236246
Gm45425	1.85773	1.06854	1.79982	1.24176	0.706051	0.331655	1.05195	0.0238182
Gpr156	0.087433	0.057664	0.112462	0.223561	0.124103	0.215244	-1.128	0.0240125
Stap2	0.17651	0.196951	0.124115	0.37772	0.250202	0.405572	-1.05454	0.0242251
Tcea3	0.907065	0.574799	0.433438	1.52292	1.52548	0.816829	-1.01298	0.0246872
Erbb3	0.117384	0.098137	0.031862	0.165892	0.168659	0.216725	-1.15603	0.0251198
Pabpc4l	0.0535542	0.0864596	0.0262257	0.0598406	0.184589	0.170117	-1.31827	0.0251478
6430550D23Rik	0.1397	0.101971	0.361283	0.550333	0.323824	0.439863	-1.12387	0.0251631
Cidea	0.30063	0.419058	0.0001	0.898611	0.530431	0.965108	-1.73387	0.0253883
Flt3l	0.225346	0.0892437	0.332552	0.623085	0.419566	0.366608	-1.12278	0.026252
Sdcbp2	0.365589	0.205909	0.678596	0.942469	1.15858	0.661843	-1.14414	0.0269272
Zfp260	1.704	3.30768	0.709654	0.830565	8.61285	5.64712	-1.39922	0.02753
Rnase4	0.529059	0.868379	0.704557	0.107362	0.504736	0.418337	1.02851	0.0284073
Rin3	0.0570185	0.0455401	0.0139748	0.144008	0.155095	0.0266945	-1.48323	0.0299728
Azgp1	0.225131	0.282078	0.403875	0.412522	0.771954	0.694642	-1.0444	0.0307941
Gm47204	0.012381	0.349737	0.020251	0.0001	1.14222	1.26735	-2.6558	0.0309382
Gm15756	0.654381	0.514544	0.841283	1.81835	1.55726	0.863304	-1.07635	0.0311956
D830025C05Rik	0.300047	0.420389	0.751067	0.325042	0.108468	0.290944	1.02233	0.031354
Pcdha1	0.778969	0.178533	0.445718	0.321143	0.254222	0.126232	1.00003	0.0315064
Kcnk13	0.0737701	0.174465	0.185381	0.334447	0.299664	0.266703	-1.05481	0.0315509
Dmrtc1a	0.25669	0.481918	0.215023	0.861133	0.699532	0.464505	-1.08654	0.0320662
AI838599	0.15472	0.111091	0.0809804	0.304278	0.190597	0.203767	-1.01048	0.0320945
AU040972	0.303543	0.430764	0.526013	1.04264	1.31211	0.410311	-1.13352	0.0334441
Zbtb9	3.33971	3.51379	3.53488	0.18256	0.309678	3.30259	1.45286	0.0334579
Srsf12	0.304881	0.163457	0.139488	0.291632	0.997298	0.205096	-1.29748	0.0338391
Gm7008	0.519274	0.226687	0.0935127	0.942431	0.395387	0.725012	-1.29707	0.0339767
Gm26512	0.0645356	0.182968	0.10928	0.201935	0.268803	0.258315	-1.03098	0.0346361
Stxbp2	0.247222	0.230146	0.093684	0.217849	0.460289	0.500714	-1.04569	0.0358292
Fam187a	5.6863	4.40063	4.11402	3.69129	1.96844	0.135837	1.29297	0.0367582
Grin2b	0.011539	0.0276716	0.0167764	0.0427747	0.0616861	0.018676	-1.1371	0.0372902
Hc	0.0924233	0.261319	0.202737	0.0813393	0.147401	0.0247185	1.13458	0.0398327
Cenps	0.125724	0.22627	0.198048	0.186671	0.463043	0.482045	-1.04095	0.0409856
Rnd1	0.079744	0.272876	0.283436	0.521076	0.402357	0.388366	-1.04432	0.0418768
1300017J02Rik	0.0819158	0.137442	0.14197	0.228944	0.3829	0.135773	-1.04899	0.0419719
Wdr89	0.385137	0.223118	0.230657	0.683434	0.876116	0.206354	-1.07381	0.0427012
Gstm4	0.140103	0.425147	0.154785	0.525531	0.88195	0.26689	-1.21748	0.0440294
Tgm4	0.150624	0.0744735	0.116335	0.351093	0.128499	0.239192	-1.07396	0.0441902
Gm48624	0.298374	0.127922	0.085704	0.492377	0.459378	0.186213	-1.15224	0.0476735
Lyz2	0.667205	0.66825	0.921445	0.929956	2.80501	0.834681	-1.01774	0.0482686
