# Supplementary material for: NAD+ Modulates the Proliferation and Differentiation of Adult Neural Stem/Progenitor Cells via Akt Signaling Pathway
Source: Cells. 2022 Apr 9;11(8):1283. doi: 10.3390/cells11081283 (PMC9029130; doi:10.3390/cells11081283)
Supplement: Supplementary file 1 [file cells-11-01283-s001.zip › Supplementary Table S2ú║The list of used primers for qRT-PCR assay.xlsx]

## Sheet: Sheet1
Genes	Sequences
Erbb3-Fw:	5'-TCTGCATTAAAGTCATCGAGGAC-3'
Erbb3-Rv:	5'-CAGCCGTACAATGTGGGCAT-3'
Il2rb-Fv:	5'-CAACCTGATCCTCGGGTCG-3'
Il2rb-Rv:	5'-CAGCACACCACATTTATGTCAAG-3'
Epor-Fw:	5'-GGGCTCCGAAGAACTTCTGTG-3'
Epor-Rv:	5'-ATGACTTTCGTGACTCACCCT-3'
Pdgfrb-Fw:	5'-TTCCAGGAGTGATACCAGCTT-3'
Pdgfrb-Rv:	5'-AGGGGGCGTGATGACTAGG-3'
GAPDH-Fw:	5'-AGGTCGGTGTGAACGGATTTG-3'
GAPDH-Rv:	5'-TGTAGACCATGTAGTTGAGGTCA-3'
